# Supplementary material for: A de novo evolved gene contributes to rice grain shape difference between indica and japonica
Source: Nat Commun. 2023 Sep 22;14:5906. doi: 10.1038/s41467-023-41669-w (PMC10516980; doi:10.1038/s41467-023-41669-w)
Supplement: Supplementary file 4 — Supplementary Data 1 [file 41467_2023_41669_MOESM4_ESM.xlsx]

## Sheet: Supplementary Data 1
Sample name	Subspecies	Start codon sites of GSE9
Xudao3	Japonica	ATG
Xudao4	Japonica	ATG
Xudao5	Japonica	ATG
Xudao6	Japonica	ATG
Xudao7	Japonica	ATG
Xudao8	Japonica	ATG
Zhongdao1	Japonica	ATG
Liangeng4	Japonica	ATG
Liangeng6	Japonica	ATG
Liangeng7	Japonica	ATG
Liangeng8	Japonica	ATG
Liangeng9	Japonica	ATG
Liangeng10	Japonica	ATG
Liangeng11	Japonica	ATG
Huaidao5	Japonica	ATG
Huaidao11	Japonica	ATG
Huainuo12	Japonica	ATG
Huaidao14	Japonica	ATG
Huaidao15	Japonica	ATG
Yanxuan2	Japonica	ATG
Yangeng6	Japonica	ATG
Yangeng7	Japonica	ATG
Yangeng9	Japonica	ATG
Yangeng10	Japonica	ATG
Yangeng11	Japonica	ATG
Yandao815	Japonica	ATG
Yandao8	Japonica	ATG
Yandao9	Japonica	ATG
Yandao60	Japonica	ATG
Yanggeng805	Japonica	ATG
Xianggeng49	Japonica	ATG
Yanggeng4227	Japonica	ATG
Yanggeng806	Japonica	ATG
Yanggeng687	Japonica	ATG
Yangfugeng7	Japonica	ATG
Yangfugeng8	Japonica	ATG
Zhendao88	Japonica	ATG
Zhen9424	Japonica	ATG
Zhendao11	Japonica	ATG
Zhendao15	Japonica	ATG
Ninggeng1	Japonica	ATG
Ninggeng4	Japonica	ATG
Ning9108	Japonica	ATG
Nangeng46	Japonica	ATG
Nangeng49	Japonica	ATG
Nangeng41	Japonica	ATG
Wuyungeng21	Japonica	ATG
Wuyungeng22	Japonica	ATG
Wuyungeng24	Japonica	ATG
Wuyungeng29	Japonica	ATG
Wuxiang14	Japonica	ATG
Wugeng15	Japonica	ATG
Wuyugeng2	Japonica	ATG
Wuyugeng3	Japonica	ATG
Wuyugeng16	Japonica	ATG
Wuyugeng20	Japonica	ATG
Ruanyu2	Japonica	ATG
Yuncunruanmi	Japonica	ATG
Yinyu2084	Japonica	ATG
Yinyu2239	Japonica	ATG
Sidao785	Japonica	ATG
Sidao11	Japonica	ATG
Sidao12	Japonica	ATG
Huageng2	Japonica	ATG
Huageng5	Japonica	ATG
Huageng6	Japonica	ATG
Huageng7	Japonica	ATG
Dahuaxiangnuo	Japonica	ATG
Suxianggeng1	Japonica	ATG
Suxianggeng2	Japonica	ATG
R109	Japonica	ATG
R130	Japonica	ATG
9363	Japonica	ATG
Changnonggeng4	Japonica	ATG
Changnonggeng5	Japonica	ATG
Changgeng09-5	Japonica	ATG
Tonggeng981	Japonica	ATG
Nantongzinuo	Japonica	ATG
Shengdao15	Japonica	ATG
Shengdao16	Japonica	ATG
Yangguang200	Japonica	ATG
Yangguang600	Japonica	ATG
Daliang203	Japonica	ATG
Lindao16	Japonica	ATG
Lindao17	Japonica	ATG
Lindao18	Japonica	ATG
Zhengdao18	Japonica	ATG
Xindao20	Japonica	ATG
Xindao29	Japonica	ATG
Jindao1007	Japonica	ATG
Jindao263	Japonica	ATG
Suxiu10	Japonica	ATG
Lianjiageng1	Japonica	ATG
Xiushui05	Japonica	ATG
Xiushui08	Japonica	ATG
Xiushui09	Japonica	ATG
Xiushui114	Japonica	ATG
Xiushui123	Japonica	ATG
Xiushui137	Japonica	ATG
Xiushui128	Japonica	ATG
Jia33	Japonica	ATG
Bing8979	Japonica	ATG
Bing03123	Japonica	ATG
Bing03123	Japonica	ATG
Jia0433	Japonica	ATG
Jia02147	Japonica	ATG
Jiahua1	Japonica	ATG
Chunjiang1	Japonica	ATG
You I	Japonica	ATG
Yonggeng05-8	Japonica	ATG
Yongzhi19	Japonica	ATG
Lugeng312	Japonica	ATG
Qingjiao307	Japonica	ATG
Baonong34	Japonica	ATG
Jinnongfeng	Japonica	ATG
Jinfeng	Japonica	ATG
Shenshi3	Japonica	ATG
R162	Japonica	ATG
Zhongchao123	Japonica	ATG
C9083	Japonica	ATG
R041	Japonica	ATG
Zhenggeng2	Japonica	ATG
Zhenghan8	Japonica	ATG
Luodao998	Japonica	ATG
Xuhan29	Japonica	ATG
Han287	Japonica	ATG
Zhonghan502	Japonica	ATG
Jin9540	Japonica	ATG
Yangeng5	Japonica	ATG
Jigeng83	Japonica	ATG
Jigeng88	Japonica	ATG
Changbai16	Japonica	ATG
Longgeng05-191	Japonica	ATG
Longgeng25	Japonica	ATG
Longgeng26	Japonica	ATG
Ninggeng28	Japonica	ATG
Ninggeng35	Japonica	ATG
Dangeng06-8	Japonica	ATG
Jia09-90	Japonica	ATG
Changshu-6-85	Japonica	ATG
R972	Japonica	ATG
Ninggeng36	Japonica	ATG
Ninggeng37	Japonica	ATG
Ninggeng41	Japonica	ATG
Liaoyuan31-1	Japonica	ATG
Jigeng80	Japonica	ATG
Jindao253	Japonica	ATG
Tianjin28-1	Japonica	ATG
Jinyuan45	Japonica	ATG
Tiegeng7	Japonica	ATG
Yugeng6	Japonica	ATG
Tai0206	Japonica	ATG
ribenqing	Japonica	ATG
Donghaibukangtiao	Japonica	ATG
Xianghui628	Japonica	ATG
Taiwan30	Japonica	ATG
Taiwan50	Japonica	ATG
Taiwan65	Japonica	ATG
Jin23B	Indica	ATG
XieB	Indica	ATG
Zhenshan97B	Indica	ATG
FengyuanB	Indica	ATG
II-32B	Indica	ATG
Guangkang13B	Indica	GTG
V20B	Indica	ATG
Wujin5B	Indica	ATG
EfengB	Indica	ATG
You1B	Indica	ATG
9311B	Indica	GTG
K17B	Indica	GTG
Luxiang618B	Indica	GTG
LuzhouzaoB	Indica	GTG
ChuanguB	Indica	GTG
Digu	Indica	ATG
K18B	Indica	GTG
K22B	Indica	GTG
Q15B	Indica	ATG
Yixiang1B	Indica	GTG
Gang16B	Indica	ATG
TianfengB	Indica	ATG
YuefengB	Indica	GTG
WufengB	Indica	ATG
SuifengB	Indica	ATG
903B	Indica	ATG
R153	Indica	GTG
R902	Indica	GTG
R507	Indica	GTG
R814	Indica	GTG
T136	Indica	GTG
R332	Indica	GTG
R542	Indica	GTG
R411	Indica	GTG
R711	Indica	GTG
R609	Indica	GTG
R1307	Indica	GTG
R1310	Indica	GTG
98J65	Indica	GTG
Kang559	Indica	ATG
Yanhui469	Indica	GTG
Zhongjiang6280	Indica	GTG
Minghui86	Indica	GTG
Minghui69	Indica	GTG
Minghui78	Indica	GTG
Huazhan	Indica	GTG
R8006	Indica	GTG
Yahuahui1431	Indica	GTG
Mianhui725	Indica	GTG
Jinhui3724	Indica	GTG
Mianhui146	Indica	ATG
Mianhui523	Indica	GTG
Mianhui9939	Indica	GTG
Mianhui3728	Indica	GTG
Mianhui501	Indica	GTG
Chuanhui687	Indica	GTG
Neihui99-14	Indica	GTG
Duoxi1	Indica	GTG
Neiduohui1	Indica	GTG
Duohui57	Indica	GTG
Luhui926	Indica	GTG
Luhui17	Indica	GTG
ChuanR527	Indica	GTG
ChuanR838	Indica	GTG
Chenghui727	Indica	GTG
11CR240	Indica	GTG
R907	Indica	GTG
R702	Indica	GTG
Wanhui88	Indica	GTG
Shuhui881	Indica	GTG
R95-2	Indica	GTG
R363	Indica	ATG
R130	Indica	GTG
Yunhui290	Indica	GTG
Yunhui72	Indica	GTG
Zhenhui832	Indica	GTG
Yangdao6	Indica	GTG
Yangdao6	Indica	GTG
9311M	Indica	GTG
R167	Indica	GTG
RY1	Indica	ATG
Xiangzajiaodao	Indica	GTG
Nuo608	Indica	GTG
R1128	Indica	GTG
R9368	Indica	ATG
Yuanhui2	Indica	GTG
R900	Indica	ATG
R916	Indica	GTG
Yanghui120	Indica	GTG
R938	Indica	GTG
Yanliangyou88	Indica	GTG
ZhongjiangD208	Indica	GTG
Guangliangyou66	Indica	GTG
R6326	Indica	GTG
Peiliangyouci4	Indica	GTG
Wenhui689	Indica	GTG
Jiaodianxianhuifuxi	Indica	GTG
R108	Indica	GTG
Xianghui1	Indica	GTG
Xianghui5	Indica	GTG
Yangdao1	Indica	GTG
Yangdao4	Indica	GTG
Yanxian3021XC122	Indica	GTG
Yangfuxian2	Indica	GTG
Wuronghexian	Indica	GTG
Gumei4	Indica	GTG
Luobiao	Indica	ATG
Qimiaoxiang	Indica	GTG
Zhongjian2	Indica	GTG
Nongxiang18	Indica	ATG
Jiangxisimiao	Indica	GTG
Xiangwanxian10	Indica	GTG
Huarun2	Indica	GTG
Wushansimiao	Indica	ATG
Huagengxian74	Indica	GTG
Jiafuzhan	Indica	GTG
Sanhuangzhan2	Indica	GTG
Guangchao123	Indica	GTG
Yuejingsimiao2	Indica	GTG
Taixianggeng	Indica	ATG
Baxiludao	Indica	ATG
Zhonghan221	Indica	ATG
Zhonghan209	Indica	GTG
Jiangxi1587	Indica	GTG
Basmati	Indica	GTG
Jaya	Indica	GTG
BG90-2	Indica	GTG
BaL	Indica	GTG
Cpslo17	Indica	GTG
Lagrue	Indica	ATG
IR24	Indica	GTG
