# Supplementary material for: A de novo evolved gene contributes to rice grain shape difference between indica and japonica
Source: Nat Commun. 2023 Sep 22;14:5906. doi: 10.1038/s41467-023-41669-w (PMC10516980; doi:10.1038/s41467-023-41669-w)
Supplement: Supplementary file 5 — Supplementary Data 2 [file 41467_2023_41669_MOESM5_ESM.xlsx]

## Sheet: Supplementary Data 2
Grain shape signaling pathways	Gene name	ZH11-Cas9-1	ZH11	ZH11-OE-1
Ubiquitin-proteasome pathway	GW2	19.03±1.61b	19.25±1.25b	24.34±1.24a
	TUD1	35.61±1.19a	31.19±3.06ab	27.42±3.05b
	OsHRZ2/CLG1	16.07±1.35b	18.99±3.58b	27.9±1.72a
	WTG1/OsOTUB1	72.6±4.94a	65.63±2.47a	63.83±3.28a
	LG1/OsUBP15	28.06±1.48b	31.71±1.3ab	33.81±0.83a
	HDR3	7.15±0.49b	7.98±0.81b	10.37±0.63a
G-protein signaling	RGB1	64.93±1.95a	53.95±1.77b	63.5±0.74a
	RGG1	3.67±0.45a	2.69±0.14b	3.68±0.17b
	RGG2	11.69±0.62a	10.11±0.35ab	9.68±0.67b
	GS3	7.31±0.76a	6.43±0.27a	7.97±1.02a
	RGA1	26.91±1.37b	30.18±3.31ab	37.24±4.2a
	DEP1	6.86±1.02a	6.4±0.97a	6.95±0.92a
MAPK signaling	OsMKKK10	48.82±2b	65.43±2.23a	69.09±1.86a
	OsMKK4	21±2.17ab	22.8±0.47a	17.14±0.95b
	OsMAPK6	26.15±3.79a	35.01±2.53a	35.54±3.76a
	OsMKP1	15.98±0.56a	18.72±0.8a	15.38±1.64a
	OsRac1	29.28±1.45a	25.13±4ab	18.81±0.85b
	OsER1	27.86±1.86ab	25.28±1.86b	32.65±1.9a
Phytohormone signaling (Brassinosteroids)	D11/CPB11	2.76±0.44a	3.36±0.62a	2.47±0.09a
	D2/SMG11	0.37±0.17a	0.45±0.21a	0.41±0.02a
	SLG	126.7±1.36ab	113.41±10.18b	136.82±6.95a
	OsBAK1	36.82±2.25a	37.67±1.48a	42.27±1.8a
	OsBRI1	35.26±2.14a	35.28±1.68a	38.16±2.53a
	OsBSK2	16.61±1.16a	14.54±1.56a	15.22±2.16a
	SG1	3.63±0.53a	3.64±0.6a	2.53±0.08a
	OsBZR1	74.4±11.27a	60.72±6.21ab	45.53±2.55b
	OFP3	4.5±0.42a	4.25±0.38ab	3.28±0.27b
	OsOFP8	0.71±0.11a	0.48±0.16a	0.64±0.04a
	SG2	11.63±0.83a	8.22±1.02b	8.09±1.03b
	GS5	6.12±0.01a	4.05±0.32b	5.17±0.55a
	GSE5	1.39±0.44a	1.04±0.29a	1.15±0.05a
	GSK2	3.1±0.5a	3.17±0.2a	3.58±0.82a
Phytohormone signaling (Auxin)	TSG1/FIB	11.88±1.79a	11.42±1.43a	8.27±0.74a
	OsIAA3	138.25±7.95b	171.12±11.29a	181.37±13.82ab
	OsARF25	39.12±2.12a	36.42±1.97a	37.49±2.65a
	OsARF6	39.28±1.76a	38.14±0.89a	45.04±6.25a
	OsARF4	65.12±1.2b	80.52±2.51a	88.06±7.39a
Phytohormone signaling (Cytokinin)	OsPUP7	15.33±5.47a	6.6±0.89a	15.09±2.31a
	OsPIL15	4.78±0.39a	4.09±0.59a	4.04±1.03a
Phytohormone signaling (Gibberellin)	GW6/OsGASR7	260.19±21.06a	156.19±19.8b	207.15±14.88ab
	OsGASR9	27.62±2.2a	15.19±3.7b	34.22±0.46a
Phytohormone signaling (Ethylene)	OsSPMS1	45.95±0.66a	45.72±2.23a	47.92±1.66a
	OsPAO5	0.01±0.01a	0.01±0.01a	0.01±0.01a
	OsEIN2/MH27	2.6±0.64a	1.87±0.03a	2.09±0.19a
	OsEIL1/MHZ6	9.3±1.61a	9.51±0.23a	8.57±0.42a
	OsEIL2	82.8±5.1a	100.38±16.27a	96.58±6.76a
	OsERF115	0.05±0.04a	0.1±0.14a	0.16±0.06a
Transcriptional regulatory pathway	OsSPL13	7.91±0.85a	1.99±0.52b	0.47±0.29b
	OsSPL16	39.03±3.07a	24.79±3.01b	21.2±1.84b
	GL7/GW7	29.89±2.36a	31.94±3.27a	37.59±3.39a
	OsSPL18	42.11±2.44a	32.01±3.5b	24.94±1.19b
	OsGRF4	4.28±0.35a	3.08±0.34ab	2.45±0.48b
	OsGIF1	0.2±0.06a	0.27±0.11a	0.31±0.16a
	OsLG3	12.4±2.86b	18±0.78a	11.85±0.83b
	OsERF115	0.05±0.04a	0.1±0.14a	0.16±0.06a
	OsSNB	16.5±1.18a	15.1±0.5a	12.23±0.96b
	SMOS1	10.73±0.52b	10.71±0.96b	14.27±0.43a
	An-1	33.21±0.56a	32.33±2.49a	29.56±2.59a
	PGL1	0.17±0.08b	0.64±0.08a	0.35±0.12ab
	APG	13.3±1.31a	13.97±0.8a	9.61±0.49b
	PGL2/OsBUL1	52.42±1.31a	54.45±3a	62.97±6.44a
	OsbHLH079	3±0.31a	3.04±0.15a	2.34±0.37a
	OsPIL11	0.35±0.14a	0.67±0.1a	0.42±0.22a
	OsPIL15/OsbHLH105	4.78±0.39a	4.09±0.59a	4.04±1.03a
Source data are provided as a Source Data file.
