# Supplementary material for: A de novo evolved gene contributes to rice grain shape difference between indica and japonica
Source: Nat Commun. 2023 Sep 22;14:5906. doi: 10.1038/s41467-023-41669-w (PMC10516980; doi:10.1038/s41467-023-41669-w)
Supplement: Supplementary file 6 — Supplementary Data 3 [file 41467_2023_41669_MOESM6_ESM.xlsx]

## Sheet: Supplementary Data 3
Oryza group	Accession ID	Database	Start codon site
O. sativa japonica	B001	3K rice genome	ATG
O. sativa japonica	B002	3K rice genome	ATG
O. sativa japonica	B004	3K rice genome	ATG
O. sativa japonica	B005	3K rice genome	ATG
O. sativa japonica	B008	3K rice genome	ATG
O. sativa japonica	B016	3K rice genome	ATG
O. sativa japonica	B017	3K rice genome	ATG
O. sativa japonica	B018	3K rice genome	ATG
O. sativa japonica	B025	3K rice genome	ATG
O. sativa japonica	B034	3K rice genome	ATG
O. sativa japonica	B038	3K rice genome	ATG
O. sativa japonica	B043	3K rice genome	ATG
O. sativa japonica	B045	3K rice genome	ATG
O. sativa japonica	B046	3K rice genome	ATG
O. sativa japonica	B053	3K rice genome	ATG
O. sativa japonica	B054	3K rice genome	ATG
O. sativa japonica	B056	3K rice genome	ATG
O. sativa japonica	B057	3K rice genome	ATG
O. sativa japonica	B066	3K rice genome	ATG
O. sativa japonica	B068	3K rice genome	ATG
O. sativa japonica	B071	3K rice genome	ATG
O. sativa japonica	B077	3K rice genome	ATG
O. sativa japonica	B100	3K rice genome	ATG
O. sativa japonica	B102	3K rice genome	ATG
O. sativa japonica	B103	3K rice genome	ATG
O. sativa japonica	B110	3K rice genome	ATG
O. sativa japonica	B111	3K rice genome	ATG
O. sativa japonica	B117	3K rice genome	ATG
O. sativa japonica	B122	3K rice genome	ATG
O. sativa japonica	B134	3K rice genome	ATG
O. sativa japonica	B154	3K rice genome	ATG
O. sativa japonica	B160	3K rice genome	ATG
O. sativa japonica	B161	3K rice genome	ATG
O. sativa japonica	B162	3K rice genome	ATG
O. sativa japonica	B166	3K rice genome	ATG
O. sativa japonica	B167	3K rice genome	ATG
O. sativa japonica	B168	3K rice genome	ATG
O. sativa japonica	B169	3K rice genome	ATG
O. sativa japonica	B170	3K rice genome	ATG
O. sativa japonica	B171	3K rice genome	ATG
O. sativa japonica	B179	3K rice genome	ATG
O. sativa japonica	B182	3K rice genome	ATG
O. sativa japonica	B183	3K rice genome	ATG
O. sativa japonica	B188	3K rice genome	ATG
O. sativa japonica	B189	3K rice genome	ATG
O. sativa japonica	B190	3K rice genome	ATG
O. sativa japonica	B191	3K rice genome	ATG
O. sativa japonica	B196	3K rice genome	ATG
O. sativa japonica	B199	3K rice genome	ATG
O. sativa japonica	B204	3K rice genome	ATG
O. sativa japonica	B212	3K rice genome	ATG
O. sativa japonica	B215	3K rice genome	ATG
O. sativa japonica	B218	3K rice genome	ATG
O. sativa japonica	B223	3K rice genome	ATG
O. sativa japonica	B225	3K rice genome	ATG
O. sativa japonica	B226	3K rice genome	ATG
O. sativa japonica	B235	3K rice genome	ATG
O. sativa japonica	B236	3K rice genome	ATG
O. sativa japonica	B240	3K rice genome	ATG
O. sativa japonica	B241	3K rice genome	ATG
O. sativa japonica	B245	3K rice genome	ATG
O. sativa japonica	B250	3K rice genome	ATG
O. sativa japonica	B258	3K rice genome	ATG
O. sativa japonica	B263	3K rice genome	ATG
O. sativa japonica	B266	3K rice genome	ATG
O. sativa japonica	B269	3K rice genome	ATG
O. sativa japonica	CX106	3K rice genome	ATG
O. sativa japonica	CX111	3K rice genome	ATG
O. sativa japonica	CX113	3K rice genome	ATG
O. sativa japonica	CX116	3K rice genome	ATG
O. sativa japonica	CX129	3K rice genome	ATG
O. sativa japonica	CX132	3K rice genome	ATG
O. sativa japonica	CX14	3K rice genome	ATG
O. sativa japonica	CX140	3K rice genome	ATG
O. sativa japonica	CX151	3K rice genome	ATG
O. sativa japonica	CX16	3K rice genome	ATG
O. sativa japonica	CX165	3K rice genome	ATG
O. sativa japonica	CX211	3K rice genome	ATG
O. sativa japonica	CX212	3K rice genome	ATG
O. sativa japonica	CX213	3K rice genome	ATG
O. sativa japonica	CX220	3K rice genome	ATG
O. sativa japonica	CX241	3K rice genome	ATG
O. sativa japonica	CX251	3K rice genome	ATG
O. sativa japonica	CX262	3K rice genome	ATG
O. sativa japonica	CX266	3K rice genome	ATG
O. sativa japonica	CX269	3K rice genome	ATG
O. sativa japonica	CX285	3K rice genome	ATG
O. sativa japonica	CX306	3K rice genome	ATG
O. sativa japonica	CX315	3K rice genome	ATG
O. sativa japonica	CX329	3K rice genome	ATG
O. sativa japonica	CX344	3K rice genome	ATG
O. sativa japonica	CX345	3K rice genome	ATG
O. sativa japonica	CX350	3K rice genome	ATG
O. sativa japonica	CX356	3K rice genome	ATG
O. sativa japonica	CX359	3K rice genome	ATG
O. sativa japonica	CX373	3K rice genome	ATG
O. sativa japonica	CX374	3K rice genome	ATG
O. sativa japonica	CX380	3K rice genome	ATG
O. sativa japonica	CX383	3K rice genome	ATG
O. sativa japonica	CX384	3K rice genome	ATG
O. sativa japonica	CX391	3K rice genome	ATG
O. sativa japonica	CX396	3K rice genome	ATG
O. sativa japonica	CX397	3K rice genome	ATG
O. sativa japonica	CX427	3K rice genome	ATG
O. sativa japonica	CX428	3K rice genome	ATG
O. sativa japonica	CX429	3K rice genome	ATG
O. sativa japonica	CX47	3K rice genome	ATG
O. sativa japonica	CX534	3K rice genome	ATG
O. sativa japonica	CX56	3K rice genome	ATG
O. sativa japonica	CX58	3K rice genome	ATG
O. sativa japonica	CX77	3K rice genome	ATG
O. sativa japonica	CX78	3K rice genome	ATG
O. sativa japonica	IRIS_313-10014	3K rice genome	ATG
O. sativa japonica	IRIS_313-10056	3K rice genome	ATG
O. sativa japonica	IRIS_313-10059	3K rice genome	ATG
O. sativa japonica	IRIS_313-10062	3K rice genome	ATG
O. sativa japonica	IRIS_313-10065	3K rice genome	ATG
O. sativa japonica	IRIS_313-10067	3K rice genome	ATG
O. sativa japonica	IRIS_313-10071	3K rice genome	ATG
O. sativa japonica	IRIS_313-10073	3K rice genome	ATG
O. sativa japonica	IRIS_313-10074	3K rice genome	ATG
O. sativa japonica	IRIS_313-10076	3K rice genome	ATG
O. sativa japonica	IRIS_313-10078	3K rice genome	ATG
O. sativa japonica	IRIS_313-10079	3K rice genome	ATG
O. sativa japonica	IRIS_313-10080	3K rice genome	ATG
O. sativa japonica	IRIS_313-10082	3K rice genome	ATG
O. sativa japonica	IRIS_313-10083	3K rice genome	ATG
O. sativa japonica	IRIS_313-10084	3K rice genome	ATG
O. sativa japonica	IRIS_313-10089	3K rice genome	ATG
O. sativa japonica	IRIS_313-10092	3K rice genome	ATG
O. sativa japonica	IRIS_313-10093	3K rice genome	ATG
O. sativa japonica	IRIS_313-10094	3K rice genome	ATG
O. sativa japonica	IRIS_313-10097	3K rice genome	ATG
O. sativa japonica	IRIS_313-10099	3K rice genome	ATG
O. sativa japonica	IRIS_313-10124	3K rice genome	ATG
O. sativa japonica	IRIS_313-10152	3K rice genome	ATG
O. sativa japonica	IRIS_313-10176	3K rice genome	ATG
O. sativa japonica	IRIS_313-10228	3K rice genome	ATG
O. sativa japonica	IRIS_313-10242	3K rice genome	ATG
O. sativa japonica	IRIS_313-10327	3K rice genome	ATG
O. sativa japonica	IRIS_313-10373	3K rice genome	ATG
O. sativa japonica	IRIS_313-10379	3K rice genome	ATG
O. sativa japonica	IRIS_313-10429	3K rice genome	ATG
O. sativa japonica	IRIS_313-10430	3K rice genome	ATG
O. sativa japonica	IRIS_313-10437	3K rice genome	ATG
O. sativa japonica	IRIS_313-10440	3K rice genome	ATG
O. sativa japonica	IRIS_313-10469	3K rice genome	ATG
O. sativa japonica	IRIS_313-10485	3K rice genome	ATG
O. sativa japonica	IRIS_313-10489	3K rice genome	ATG
O. sativa japonica	IRIS_313-10507	3K rice genome	ATG
O. sativa japonica	IRIS_313-10541	3K rice genome	ATG
O. sativa japonica	IRIS_313-10552	3K rice genome	ATG
O. sativa japonica	IRIS_313-10559	3K rice genome	ATG
O. sativa japonica	IRIS_313-10563	3K rice genome	ATG
O. sativa japonica	IRIS_313-10564	3K rice genome	ATG
O. sativa japonica	IRIS_313-10567	3K rice genome	ATG
O. sativa japonica	IRIS_313-10568	3K rice genome	ATG
O. sativa japonica	IRIS_313-10569	3K rice genome	ATG
O. sativa japonica	IRIS_313-10570	3K rice genome	ATG
O. sativa japonica	IRIS_313-10577	3K rice genome	ATG
O. sativa japonica	IRIS_313-10578	3K rice genome	ATG
O. sativa japonica	IRIS_313-10580	3K rice genome	ATG
O. sativa japonica	IRIS_313-10581	3K rice genome	ATG
O. sativa japonica	IRIS_313-10582	3K rice genome	ATG
O. sativa japonica	IRIS_313-10583	3K rice genome	ATG
O. sativa japonica	IRIS_313-10618	3K rice genome	ATG
O. sativa japonica	IRIS_313-10619	3K rice genome	ATG
O. sativa japonica	IRIS_313-10620	3K rice genome	ATG
O. sativa japonica	IRIS_313-10631	3K rice genome	ATG
O. sativa japonica	IRIS_313-10642	3K rice genome	ATG
O. sativa japonica	IRIS_313-10644	3K rice genome	ATG
O. sativa japonica	IRIS_313-10645	3K rice genome	ATG
O. sativa japonica	IRIS_313-10649	3K rice genome	ATG
O. sativa japonica	IRIS_313-10653	3K rice genome	ATG
O. sativa japonica	IRIS_313-10656	3K rice genome	ATG
O. sativa japonica	IRIS_313-10657	3K rice genome	ATG
O. sativa japonica	IRIS_313-10660	3K rice genome	ATG
O. sativa japonica	IRIS_313-10677	3K rice genome	ATG
O. sativa japonica	IRIS_313-10679	3K rice genome	ATG
O. sativa japonica	IRIS_313-10689	3K rice genome	ATG
O. sativa japonica	IRIS_313-10693	3K rice genome	ATG
O. sativa japonica	IRIS_313-10703	3K rice genome	ATG
O. sativa japonica	IRIS_313-10704	3K rice genome	ATG
O. sativa japonica	IRIS_313-10708	3K rice genome	ATG
O. sativa japonica	IRIS_313-10710	3K rice genome	ATG
O. sativa japonica	IRIS_313-10711	3K rice genome	ATG
O. sativa japonica	IRIS_313-10712	3K rice genome	ATG
O. sativa japonica	IRIS_313-10722	3K rice genome	ATG
O. sativa japonica	IRIS_313-10730	3K rice genome	ATG
O. sativa japonica	IRIS_313-10740	3K rice genome	ATG
O. sativa japonica	IRIS_313-10741	3K rice genome	ATG
O. sativa japonica	IRIS_313-10743	3K rice genome	ATG
O. sativa japonica	IRIS_313-10744	3K rice genome	ATG
O. sativa japonica	IRIS_313-10745	3K rice genome	ATG
O. sativa japonica	IRIS_313-10746	3K rice genome	ATG
O. sativa japonica	IRIS_313-10747	3K rice genome	ATG
O. sativa japonica	IRIS_313-10752	3K rice genome	ATG
O. sativa japonica	IRIS_313-10758	3K rice genome	ATG
O. sativa japonica	IRIS_313-10759	3K rice genome	ATG
O. sativa japonica	IRIS_313-10761	3K rice genome	ATG
O. sativa japonica	IRIS_313-10765	3K rice genome	ATG
O. sativa japonica	IRIS_313-10766	3K rice genome	ATG
O. sativa japonica	IRIS_313-10767	3K rice genome	ATG
O. sativa japonica	IRIS_313-10770	3K rice genome	ATG
O. sativa japonica	IRIS_313-10773	3K rice genome	ATG
O. sativa japonica	IRIS_313-10776	3K rice genome	ATG
O. sativa japonica	IRIS_313-10780	3K rice genome	ATG
O. sativa japonica	IRIS_313-10781	3K rice genome	ATG
O. sativa japonica	IRIS_313-10783	3K rice genome	ATG
O. sativa japonica	IRIS_313-10784	3K rice genome	ATG
O. sativa japonica	IRIS_313-10785	3K rice genome	ATG
O. sativa japonica	IRIS_313-10788	3K rice genome	ATG
O. sativa japonica	IRIS_313-10789	3K rice genome	ATG
O. sativa japonica	IRIS_313-10790	3K rice genome	ATG
O. sativa japonica	IRIS_313-10793	3K rice genome	ATG
O. sativa japonica	IRIS_313-10794	3K rice genome	ATG
O. sativa japonica	IRIS_313-10795	3K rice genome	ATG
O. sativa japonica	IRIS_313-10796	3K rice genome	ATG
O. sativa japonica	IRIS_313-10798	3K rice genome	ATG
O. sativa japonica	IRIS_313-10799	3K rice genome	ATG
O. sativa japonica	IRIS_313-10800	3K rice genome	ATG
O. sativa japonica	IRIS_313-10801	3K rice genome	ATG
O. sativa japonica	IRIS_313-10802	3K rice genome	ATG
O. sativa japonica	IRIS_313-10803	3K rice genome	ATG
O. sativa japonica	IRIS_313-10805	3K rice genome	ATG
O. sativa japonica	IRIS_313-10808	3K rice genome	ATG
O. sativa japonica	IRIS_313-10809	3K rice genome	ATG
O. sativa japonica	IRIS_313-10815	3K rice genome	ATG
O. sativa japonica	IRIS_313-10816	3K rice genome	ATG
O. sativa japonica	IRIS_313-10817	3K rice genome	ATG
O. sativa japonica	IRIS_313-10827	3K rice genome	ATG
O. sativa japonica	IRIS_313-10828	3K rice genome	ATG
O. sativa japonica	IRIS_313-10829	3K rice genome	ATG
O. sativa japonica	IRIS_313-10830	3K rice genome	ATG
O. sativa japonica	IRIS_313-10831	3K rice genome	ATG
O. sativa japonica	IRIS_313-10832	3K rice genome	ATG
O. sativa japonica	IRIS_313-10834	3K rice genome	ATG
O. sativa japonica	IRIS_313-10837	3K rice genome	ATG
O. sativa japonica	IRIS_313-10838	3K rice genome	ATG
O. sativa japonica	IRIS_313-10839	3K rice genome	ATG
O. sativa japonica	IRIS_313-10840	3K rice genome	ATG
O. sativa japonica	IRIS_313-10841	3K rice genome	ATG
O. sativa japonica	IRIS_313-10848	3K rice genome	ATG
O. sativa japonica	IRIS_313-10865	3K rice genome	ATG
O. sativa japonica	IRIS_313-10866	3K rice genome	ATG
O. sativa japonica	IRIS_313-10867	3K rice genome	ATG
O. sativa japonica	IRIS_313-10870	3K rice genome	ATG
O. sativa japonica	IRIS_313-10874	3K rice genome	ATG
O. sativa japonica	IRIS_313-10884	3K rice genome	ATG
O. sativa japonica	IRIS_313-10886	3K rice genome	ATG
O. sativa japonica	IRIS_313-10888	3K rice genome	ATG
O. sativa japonica	IRIS_313-10889	3K rice genome	ATG
O. sativa japonica	IRIS_313-10890	3K rice genome	ATG
O. sativa japonica	IRIS_313-10893	3K rice genome	ATG
O. sativa japonica	IRIS_313-10895	3K rice genome	ATG
O. sativa japonica	IRIS_313-10916	3K rice genome	ATG
O. sativa japonica	IRIS_313-10919	3K rice genome	ATG
O. sativa japonica	IRIS_313-10920	3K rice genome	ATG
O. sativa japonica	IRIS_313-10922	3K rice genome	ATG
O. sativa japonica	IRIS_313-10923	3K rice genome	ATG
O. sativa japonica	IRIS_313-10931	3K rice genome	ATG
O. sativa japonica	IRIS_313-10936	3K rice genome	ATG
O. sativa japonica	IRIS_313-10945	3K rice genome	ATG
O. sativa japonica	IRIS_313-10946	3K rice genome	ATG
O. sativa japonica	IRIS_313-10949	3K rice genome	ATG
O. sativa japonica	IRIS_313-10950	3K rice genome	ATG
O. sativa japonica	IRIS_313-10952	3K rice genome	ATG
O. sativa japonica	IRIS_313-10953	3K rice genome	ATG
O. sativa japonica	IRIS_313-10956	3K rice genome	ATG
O. sativa japonica	IRIS_313-10957	3K rice genome	ATG
O. sativa japonica	IRIS_313-10958	3K rice genome	ATG
O. sativa japonica	IRIS_313-10959	3K rice genome	ATG
O. sativa japonica	IRIS_313-10960	3K rice genome	ATG
O. sativa japonica	IRIS_313-10967	3K rice genome	ATG
O. sativa japonica	IRIS_313-10991	3K rice genome	ATG
O. sativa japonica	IRIS_313-10992	3K rice genome	ATG
O. sativa japonica	IRIS_313-10993	3K rice genome	ATG
O. sativa japonica	IRIS_313-10994	3K rice genome	ATG
O. sativa japonica	IRIS_313-10999	3K rice genome	ATG
O. sativa japonica	IRIS_313-11001	3K rice genome	ATG
O. sativa japonica	IRIS_313-11003	3K rice genome	ATG
O. sativa japonica	IRIS_313-11004	3K rice genome	ATG
O. sativa japonica	IRIS_313-11005	3K rice genome	ATG
O. sativa japonica	IRIS_313-11007	3K rice genome	ATG
O. sativa japonica	IRIS_313-11008	3K rice genome	ATG
O. sativa japonica	IRIS_313-11009	3K rice genome	ATG
O. sativa japonica	IRIS_313-11044	3K rice genome	ATG
O. sativa japonica	IRIS_313-11045	3K rice genome	ATG
O. sativa japonica	IRIS_313-11046	3K rice genome	ATG
O. sativa japonica	IRIS_313-11073	3K rice genome	ATG
O. sativa japonica	IRIS_313-11077	3K rice genome	ATG
O. sativa japonica	IRIS_313-11093	3K rice genome	ATG
O. sativa japonica	IRIS_313-11094	3K rice genome	GTG
O. sativa japonica	IRIS_313-11100	3K rice genome	ATG
O. sativa japonica	IRIS_313-11102	3K rice genome	ATG
O. sativa japonica	IRIS_313-11103	3K rice genome	ATG
O. sativa japonica	IRIS_313-11104	3K rice genome	ATG
O. sativa japonica	IRIS_313-11105	3K rice genome	ATG
O. sativa japonica	IRIS_313-11106	3K rice genome	ATG
O. sativa japonica	IRIS_313-11109	3K rice genome	ATG
O. sativa japonica	IRIS_313-11117	3K rice genome	ATG
O. sativa japonica	IRIS_313-11121	3K rice genome	ATG
O. sativa japonica	IRIS_313-11127	3K rice genome	ATG
O. sativa japonica	IRIS_313-11155	3K rice genome	ATG
O. sativa japonica	IRIS_313-11159	3K rice genome	ATG
O. sativa japonica	IRIS_313-11161	3K rice genome	ATG
O. sativa japonica	IRIS_313-11183	3K rice genome	ATG
O. sativa japonica	IRIS_313-11195	3K rice genome	ATG
O. sativa japonica	IRIS_313-11198	3K rice genome	ATG
O. sativa japonica	IRIS_313-11201	3K rice genome	ATG
O. sativa japonica	IRIS_313-11202	3K rice genome	ATG
O. sativa japonica	IRIS_313-11238	3K rice genome	ATG
O. sativa japonica	IRIS_313-11246	3K rice genome	ATG
O. sativa japonica	IRIS_313-11248	3K rice genome	ATG
O. sativa japonica	IRIS_313-11311	3K rice genome	ATG
O. sativa japonica	IRIS_313-11313	3K rice genome	ATG
O. sativa japonica	IRIS_313-11328	3K rice genome	ATG
O. sativa japonica	IRIS_313-11329	3K rice genome	ATG
O. sativa japonica	IRIS_313-11336	3K rice genome	ATG
O. sativa japonica	IRIS_313-11337	3K rice genome	ATG
O. sativa japonica	IRIS_313-11340	3K rice genome	ATG
O. sativa japonica	IRIS_313-11376	3K rice genome	ATG
O. sativa japonica	IRIS_313-11379	3K rice genome	ATG
O. sativa japonica	IRIS_313-11396	3K rice genome	ATG
O. sativa japonica	IRIS_313-11397	3K rice genome	ATG
O. sativa japonica	IRIS_313-11424	3K rice genome	ATG
O. sativa japonica	IRIS_313-11426	3K rice genome	ATG
O. sativa japonica	IRIS_313-11427	3K rice genome	ATG
O. sativa japonica	IRIS_313-11428	3K rice genome	ATG
O. sativa japonica	IRIS_313-11434	3K rice genome	ATG
O. sativa japonica	IRIS_313-11464	3K rice genome	ATG
O. sativa japonica	IRIS_313-11494	3K rice genome	ATG
O. sativa japonica	IRIS_313-11495	3K rice genome	ATG
O. sativa japonica	IRIS_313-11498	3K rice genome	ATG
O. sativa japonica	IRIS_313-11526	3K rice genome	ATG
O. sativa japonica	IRIS_313-11536	3K rice genome	ATG
O. sativa japonica	IRIS_313-11539	3K rice genome	ATG
O. sativa japonica	IRIS_313-11574	3K rice genome	ATG
O. sativa japonica	IRIS_313-11582	3K rice genome	ATG
O. sativa japonica	IRIS_313-11651	3K rice genome	ATG
O. sativa japonica	IRIS_313-11652	3K rice genome	ATG
O. sativa japonica	IRIS_313-11653	3K rice genome	ATG
O. sativa japonica	IRIS_313-11658	3K rice genome	ATG
O. sativa japonica	IRIS_313-11659	3K rice genome	ATG
O. sativa japonica	IRIS_313-11660	3K rice genome	ATG
O. sativa japonica	IRIS_313-11672	3K rice genome	ATG
O. sativa japonica	IRIS_313-11755	3K rice genome	ATG
O. sativa japonica	IRIS_313-11800	3K rice genome	ATG
O. sativa japonica	IRIS_313-11831	3K rice genome	ATG
O. sativa japonica	IRIS_313-11845	3K rice genome	ATG
O. sativa japonica	IRIS_313-11875	3K rice genome	ATG
O. sativa japonica	IRIS_313-11890	3K rice genome	ATG
O. sativa japonica	IRIS_313-11892	3K rice genome	ATG
O. sativa japonica	IRIS_313-11897	3K rice genome	ATG
O. sativa japonica	IRIS_313-11900	3K rice genome	ATG
O. sativa japonica	IRIS_313-11903	3K rice genome	ATG
O. sativa japonica	IRIS_313-11906	3K rice genome	ATG
O. sativa japonica	IRIS_313-11907	3K rice genome	ATG
O. sativa japonica	IRIS_313-11908	3K rice genome	ATG
O. sativa japonica	IRIS_313-11913	3K rice genome	ATG
O. sativa japonica	IRIS_313-11915	3K rice genome	ATG
O. sativa japonica	IRIS_313-11922	3K rice genome	ATG
O. sativa japonica	IRIS_313-11923	3K rice genome	ATG
O. sativa japonica	IRIS_313-11924	3K rice genome	ATG
O. sativa japonica	IRIS_313-11926	3K rice genome	ATG
O. sativa japonica	IRIS_313-11928	3K rice genome	ATG
O. sativa japonica	IRIS_313-11929	3K rice genome	ATG
O. sativa japonica	IRIS_313-11931	3K rice genome	ATG
O. sativa japonica	IRIS_313-11946	3K rice genome	ATG
O. sativa japonica	IRIS_313-11970	3K rice genome	ATG
O. sativa japonica	IRIS_313-11971	3K rice genome	ATG
O. sativa japonica	IRIS_313-11973	3K rice genome	ATG
O. sativa japonica	IRIS_313-11981	3K rice genome	ATG
O. sativa japonica	IRIS_313-11984	3K rice genome	ATG
O. sativa japonica	IRIS_313-11994	3K rice genome	ATG
O. sativa japonica	IRIS_313-11995	3K rice genome	ATG
O. sativa japonica	IRIS_313-12003	3K rice genome	ATG
O. sativa japonica	IRIS_313-12006	3K rice genome	ATG
O. sativa japonica	IRIS_313-12018	3K rice genome	ATG
O. sativa japonica	IRIS_313-12021	3K rice genome	ATG
O. sativa japonica	IRIS_313-12029	3K rice genome	ATG
O. sativa japonica	IRIS_313-12031	3K rice genome	ATG
O. sativa japonica	IRIS_313-12045	3K rice genome	ATG
O. sativa japonica	IRIS_313-12051	3K rice genome	ATG
O. sativa japonica	IRIS_313-12054	3K rice genome	ATG
O. sativa japonica	IRIS_313-12059	3K rice genome	ATG
O. sativa japonica	IRIS_313-12061	3K rice genome	ATG
O. sativa japonica	IRIS_313-12063	3K rice genome	ATG
O. sativa japonica	IRIS_313-12068	3K rice genome	ATG
O. sativa japonica	IRIS_313-12069	3K rice genome	ATG
O. sativa japonica	IRIS_313-12070	3K rice genome	ATG
O. sativa japonica	IRIS_313-12071	3K rice genome	ATG
O. sativa japonica	IRIS_313-12073	3K rice genome	ATG
O. sativa japonica	IRIS_313-12076	3K rice genome	ATG
O. sativa japonica	IRIS_313-12077	3K rice genome	ATG
O. sativa japonica	IRIS_313-12108	3K rice genome	ATG
O. sativa japonica	IRIS_313-12129	3K rice genome	ATG
O. sativa japonica	IRIS_313-12134	3K rice genome	ATG
O. sativa japonica	IRIS_313-12144	3K rice genome	ATG
O. sativa japonica	IRIS_313-12200	3K rice genome	ATG
O. sativa japonica	IRIS_313-12217	3K rice genome	ATG
O. sativa japonica	IRIS_313-12226	3K rice genome	ATG
O. sativa japonica	IRIS_313-12227	3K rice genome	ATG
O. sativa japonica	IRIS_313-12228	3K rice genome	ATG
O. sativa japonica	IRIS_313-12241	3K rice genome	ATG
O. sativa japonica	IRIS_313-12242	3K rice genome	ATG
O. sativa japonica	IRIS_313-12244	3K rice genome	ATG
O. sativa japonica	IRIS_313-12252	3K rice genome	ATG
O. sativa japonica	IRIS_313-12254	3K rice genome	ATG
O. sativa japonica	IRIS_313-12257	3K rice genome	ATG
O. sativa japonica	IRIS_313-12258	3K rice genome	ATG
O. sativa japonica	IRIS_313-12262	3K rice genome	ATG
O. sativa japonica	IRIS_313-12265	3K rice genome	ATG
O. sativa japonica	IRIS_313-12266	3K rice genome	ATG
O. sativa japonica	IRIS_313-12271	3K rice genome	ATG
O. sativa japonica	IRIS_313-12272	3K rice genome	ATG
O. sativa japonica	IRIS_313-12279	3K rice genome	ATG
O. sativa japonica	IRIS_313-12281	3K rice genome	ATG
O. sativa japonica	IRIS_313-12285	3K rice genome	ATG
O. sativa japonica	IRIS_313-12289	3K rice genome	ATG
O. sativa japonica	IRIS_313-12299	3K rice genome	GTG
O. sativa japonica	IRIS_313-12307	3K rice genome	ATG
O. sativa japonica	IRIS_313-12311	3K rice genome	ATG
O. sativa japonica	IRIS_313-12312	3K rice genome	ATG
O. sativa japonica	IRIS_313-12313	3K rice genome	ATG
O. sativa japonica	IRIS_313-12321	3K rice genome	ATG
O. sativa japonica	IRIS_313-12322	3K rice genome	ATG
O. sativa japonica	IRIS_313-12323	3K rice genome	ATG
O. sativa japonica	IRIS_313-12324	3K rice genome	ATG
O. sativa japonica	IRIS_313-12330	3K rice genome	ATG
O. sativa japonica	IRIS_313-12332	3K rice genome	ATG
O. sativa japonica	IRIS_313-12336	3K rice genome	ATG
O. sativa japonica	IRIS_313-12337	3K rice genome	ATG
O. sativa japonica	IRIS_313-12340	3K rice genome	ATG
O. sativa japonica	IRIS_313-12341	3K rice genome	ATG
O. sativa japonica	IRIS_313-12342	3K rice genome	ATG
O. sativa japonica	IRIS_313-12344	3K rice genome	ATG
O. sativa japonica	IRIS_313-12345	3K rice genome	GTG
O. sativa japonica	IRIS_313-12346	3K rice genome	ATG
O. sativa japonica	IRIS_313-12347	3K rice genome	ATG
O. sativa japonica	IRIS_313-12348	3K rice genome	ATG
O. sativa japonica	IRIS_313-12349	3K rice genome	ATG
O. sativa japonica	IRIS_313-12350	3K rice genome	ATG
O. sativa japonica	IRIS_313-12351	3K rice genome	ATG
O. sativa japonica	IRIS_313-12352	3K rice genome	ATG
O. sativa japonica	IRIS_313-12353	3K rice genome	ATG
O. sativa japonica	IRIS_313-15904	3K rice genome	ATG
O. sativa japonica	IRIS_313-15905	3K rice genome	ATG
O. sativa japonica	IRIS_313-15907	3K rice genome	ATG
O. sativa japonica	IRIS_313-7838	3K rice genome	ATG
O. sativa japonica	IRIS_313-7856	3K rice genome	ATG
O. sativa japonica	IRIS_313-7859	3K rice genome	ATG
O. sativa japonica	IRIS_313-7868	3K rice genome	ATG
O. sativa japonica	IRIS_313-7876	3K rice genome	ATG
O. sativa japonica	IRIS_313-7883	3K rice genome	ATG
O. sativa japonica	IRIS_313-7885	3K rice genome	ATG
O. sativa japonica	IRIS_313-7902	3K rice genome	ATG
O. sativa japonica	IRIS_313-7912	3K rice genome	ATG
O. sativa japonica	IRIS_313-7914	3K rice genome	ATG
O. sativa japonica	IRIS_313-7922	3K rice genome	ATG
O. sativa japonica	IRIS_313-7959	3K rice genome	ATG
O. sativa japonica	IRIS_313-7992	3K rice genome	ATG
O. sativa japonica	IRIS_313-7993	3K rice genome	ATG
O. sativa japonica	IRIS_313-7994	3K rice genome	ATG
O. sativa japonica	IRIS_313-8003	3K rice genome	ATG
O. sativa japonica	IRIS_313-8010	3K rice genome	ATG
O. sativa japonica	IRIS_313-8011	3K rice genome	ATG
O. sativa japonica	IRIS_313-8024	3K rice genome	ATG
O. sativa japonica	IRIS_313-8025	3K rice genome	ATG
O. sativa japonica	IRIS_313-8026	3K rice genome	ATG
O. sativa japonica	IRIS_313-8032	3K rice genome	ATG
O. sativa japonica	IRIS_313-8033	3K rice genome	ATG
O. sativa japonica	IRIS_313-8039	3K rice genome	ATG
O. sativa japonica	IRIS_313-8044	3K rice genome	ATG
O. sativa japonica	IRIS_313-8046	3K rice genome	ATG
O. sativa japonica	IRIS_313-8050	3K rice genome	ATG
O. sativa japonica	IRIS_313-8052	3K rice genome	ATG
O. sativa japonica	IRIS_313-8057	3K rice genome	ATG
O. sativa japonica	IRIS_313-8058	3K rice genome	ATG
O. sativa japonica	IRIS_313-8060	3K rice genome	ATG
O. sativa japonica	IRIS_313-8061	3K rice genome	ATG
O. sativa japonica	IRIS_313-8062	3K rice genome	ATG
O. sativa japonica	IRIS_313-8064	3K rice genome	GTG
O. sativa japonica	IRIS_313-8065	3K rice genome	ATG
O. sativa japonica	IRIS_313-8066	3K rice genome	ATG
O. sativa japonica	IRIS_313-8072	3K rice genome	ATG
O. sativa japonica	IRIS_313-8074	3K rice genome	ATG
O. sativa japonica	IRIS_313-8075	3K rice genome	ATG
O. sativa japonica	IRIS_313-8076	3K rice genome	ATG
O. sativa japonica	IRIS_313-8084	3K rice genome	ATG
O. sativa japonica	IRIS_313-8085	3K rice genome	ATG
O. sativa japonica	IRIS_313-8087	3K rice genome	ATG
O. sativa japonica	IRIS_313-8090	3K rice genome	ATG
O. sativa japonica	IRIS_313-8095	3K rice genome	ATG
O. sativa japonica	IRIS_313-8096	3K rice genome	ATG
O. sativa japonica	IRIS_313-8097	3K rice genome	ATG
O. sativa japonica	IRIS_313-8099	3K rice genome	ATG
O. sativa japonica	IRIS_313-8102	3K rice genome	ATG
O. sativa japonica	IRIS_313-8105	3K rice genome	ATG
O. sativa japonica	IRIS_313-8109	3K rice genome	ATG
O. sativa japonica	IRIS_313-8111	3K rice genome	ATG
O. sativa japonica	IRIS_313-8112	3K rice genome	ATG
O. sativa japonica	IRIS_313-8113	3K rice genome	ATG
O. sativa japonica	IRIS_313-8114	3K rice genome	ATG
O. sativa japonica	IRIS_313-8118	3K rice genome	ATG
O. sativa japonica	IRIS_313-8119	3K rice genome	ATG
O. sativa japonica	IRIS_313-8123	3K rice genome	ATG
O. sativa japonica	IRIS_313-8126	3K rice genome	ATG
O. sativa japonica	IRIS_313-8127	3K rice genome	ATG
O. sativa japonica	IRIS_313-8129	3K rice genome	ATG
O. sativa japonica	IRIS_313-8132	3K rice genome	ATG
O. sativa japonica	IRIS_313-8134	3K rice genome	ATG
O. sativa japonica	IRIS_313-8135	3K rice genome	ATG
O. sativa japonica	IRIS_313-8136	3K rice genome	ATG
O. sativa japonica	IRIS_313-8138	3K rice genome	ATG
O. sativa japonica	IRIS_313-8140	3K rice genome	ATG
O. sativa japonica	IRIS_313-8141	3K rice genome	ATG
O. sativa japonica	IRIS_313-8142	3K rice genome	ATG
O. sativa japonica	IRIS_313-8145	3K rice genome	ATG
O. sativa japonica	IRIS_313-8148	3K rice genome	ATG
O. sativa japonica	IRIS_313-8149	3K rice genome	ATG
O. sativa japonica	IRIS_313-8151	3K rice genome	ATG
O. sativa japonica	IRIS_313-8160	3K rice genome	ATG
O. sativa japonica	IRIS_313-8164	3K rice genome	ATG
O. sativa japonica	IRIS_313-8165	3K rice genome	ATG
O. sativa japonica	IRIS_313-8171	3K rice genome	ATG
O. sativa japonica	IRIS_313-8173	3K rice genome	ATG
O. sativa japonica	IRIS_313-8180	3K rice genome	ATG
O. sativa japonica	IRIS_313-8183	3K rice genome	ATG
O. sativa japonica	IRIS_313-8186	3K rice genome	ATG
O. sativa japonica	IRIS_313-8192	3K rice genome	ATG
O. sativa japonica	IRIS_313-8193	3K rice genome	ATG
O. sativa japonica	IRIS_313-8200	3K rice genome	ATG
O. sativa japonica	IRIS_313-8202	3K rice genome	ATG
O. sativa japonica	IRIS_313-8208	3K rice genome	ATG
O. sativa japonica	IRIS_313-8209	3K rice genome	ATG
O. sativa japonica	IRIS_313-8213	3K rice genome	ATG
O. sativa japonica	IRIS_313-8217	3K rice genome	ATG
O. sativa japonica	IRIS_313-8279	3K rice genome	ATG
O. sativa japonica	IRIS_313-8285	3K rice genome	GTG
O. sativa japonica	IRIS_313-8323	3K rice genome	ATG
O. sativa japonica	IRIS_313-8339	3K rice genome	ATG
O. sativa japonica	IRIS_313-8356	3K rice genome	ATG
O. sativa japonica	IRIS_313-8381	3K rice genome	ATG
O. sativa japonica	IRIS_313-8387	3K rice genome	ATG
O. sativa japonica	IRIS_313-8399	3K rice genome	ATG
O. sativa japonica	IRIS_313-8400	3K rice genome	ATG
O. sativa japonica	IRIS_313-8431	3K rice genome	ATG
O. sativa japonica	IRIS_313-8434	3K rice genome	ATG
O. sativa japonica	IRIS_313-8436	3K rice genome	ATG
O. sativa japonica	IRIS_313-8439	3K rice genome	ATG
O. sativa japonica	IRIS_313-8481	3K rice genome	ATG
O. sativa japonica	IRIS_313-8486	3K rice genome	ATG
O. sativa japonica	IRIS_313-8523	3K rice genome	ATG
O. sativa japonica	IRIS_313-8565	3K rice genome	ATG
O. sativa japonica	IRIS_313-8572	3K rice genome	ATG
O. sativa japonica	IRIS_313-8578	3K rice genome	ATG
O. sativa japonica	IRIS_313-8580	3K rice genome	ATG
O. sativa japonica	IRIS_313-8594	3K rice genome	ATG
O. sativa japonica	IRIS_313-8599	3K rice genome	ATG
O. sativa japonica	IRIS_313-8626	3K rice genome	ATG
O. sativa japonica	IRIS_313-8627	3K rice genome	ATG
O. sativa japonica	IRIS_313-8637	3K rice genome	ATG
O. sativa japonica	IRIS_313-8665	3K rice genome	ATG
O. sativa japonica	IRIS_313-8687	3K rice genome	ATG
O. sativa japonica	IRIS_313-8694	3K rice genome	ATG
O. sativa japonica	IRIS_313-8755	3K rice genome	ATG
O. sativa japonica	IRIS_313-8768	3K rice genome	ATG
O. sativa japonica	IRIS_313-8769	3K rice genome	ATG
O. sativa japonica	IRIS_313-8778	3K rice genome	ATG
O. sativa japonica	IRIS_313-8815	3K rice genome	ATG
O. sativa japonica	IRIS_313-8856	3K rice genome	ATG
O. sativa japonica	IRIS_313-8857	3K rice genome	ATG
O. sativa japonica	IRIS_313-8865	3K rice genome	ATG
O. sativa japonica	IRIS_313-8876	3K rice genome	ATG
O. sativa japonica	IRIS_313-8884	3K rice genome	ATG
O. sativa japonica	IRIS_313-8890	3K rice genome	ATG
O. sativa japonica	IRIS_313-8894	3K rice genome	ATG
O. sativa japonica	IRIS_313-8927	3K rice genome	ATG
O. sativa japonica	IRIS_313-8955	3K rice genome	ATG
O. sativa japonica	IRIS_313-8976	3K rice genome	ATG
O. sativa japonica	IRIS_313-9002	3K rice genome	ATG
O. sativa japonica	IRIS_313-9048	3K rice genome	ATG
O. sativa japonica	IRIS_313-9050	3K rice genome	ATG
O. sativa japonica	IRIS_313-9081	3K rice genome	ATG
O. sativa japonica	IRIS_313-9129	3K rice genome	ATG
O. sativa japonica	IRIS_313-9228	3K rice genome	ATG
O. sativa japonica	IRIS_313-9239	3K rice genome	ATG
O. sativa japonica	IRIS_313-9267	3K rice genome	ATG
O. sativa japonica	IRIS_313-9297	3K rice genome	ATG
O. sativa japonica	IRIS_313-9301	3K rice genome	ATG
O. sativa japonica	IRIS_313-9346	3K rice genome	ATG
O. sativa japonica	IRIS_313-9375	3K rice genome	ATG
O. sativa japonica	IRIS_313-9379	3K rice genome	ATG
O. sativa japonica	IRIS_313-9389	3K rice genome	ATG
O. sativa japonica	IRIS_313-9405	3K rice genome	ATG
O. sativa japonica	IRIS_313-9410	3K rice genome	ATG
O. sativa japonica	IRIS_313-9423	3K rice genome	ATG
O. sativa japonica	IRIS_313-9438	3K rice genome	GTG
O. sativa japonica	IRIS_313-9452	3K rice genome	ATG
O. sativa japonica	IRIS_313-9463	3K rice genome	ATG
O. sativa japonica	IRIS_313-9468	3K rice genome	ATG
O. sativa japonica	IRIS_313-9470	3K rice genome	ATG
O. sativa japonica	IRIS_313-9491	3K rice genome	ATG
O. sativa japonica	IRIS_313-9519	3K rice genome	ATG
O. sativa japonica	IRIS_313-9529	3K rice genome	ATG
O. sativa japonica	IRIS_313-9539	3K rice genome	ATG
O. sativa japonica	IRIS_313-9550	3K rice genome	ATG
O. sativa japonica	IRIS_313-9568	3K rice genome	ATG
O. sativa japonica	IRIS_313-9616	3K rice genome	ATG
O. sativa japonica	IRIS_313-9691	3K rice genome	ATG
O. sativa japonica	IRIS_313-9698	3K rice genome	ATG
O. sativa japonica	IRIS_313-9701	3K rice genome	ATG
O. sativa japonica	IRIS_313-9702	3K rice genome	ATG
O. sativa japonica	IRIS_313-9703	3K rice genome	ATG
O. sativa japonica	IRIS_313-9724	3K rice genome	ATG
O. sativa japonica	IRIS_313-9725	3K rice genome	ATG
O. sativa japonica	IRIS_313-9742	3K rice genome	ATG
O. sativa japonica	IRIS_313-9745	3K rice genome	ATG
O. sativa japonica	IRIS_313-9759	3K rice genome	ATG
O. sativa japonica	IRIS_313-9769	3K rice genome	ATG
O. sativa japonica	IRIS_313-9770	3K rice genome	ATG
O. sativa japonica	IRIS_313-9771	3K rice genome	ATG
O. sativa japonica	IRIS_313-9782	3K rice genome	ATG
O. sativa japonica	IRIS_313-9789	3K rice genome	ATG
O. sativa japonica	IRIS_313-9790	3K rice genome	ATG
O. sativa japonica	IRIS_313-9800	3K rice genome	ATG
O. sativa japonica	IRIS_313-9811	3K rice genome	ATG
O. sativa japonica	IRIS_313-9813	3K rice genome	ATG
O. sativa japonica	IRIS_313-9838	3K rice genome	ATG
O. sativa japonica	IRIS_313-9839	3K rice genome	ATG
O. sativa japonica	IRIS_313-9851	3K rice genome	ATG
O. sativa japonica	IRIS_313-9880	3K rice genome	ATG
O. sativa japonica	IRIS_313-9884	3K rice genome	ATG
O. sativa japonica	IRIS_313-9886	3K rice genome	ATG
O. sativa japonica	IRIS_313-9887	3K rice genome	ATG
O. sativa japonica	IRIS_313-9890	3K rice genome	ATG
O. sativa japonica	IRIS_313-9891	3K rice genome	ATG
O. sativa japonica	IRIS_313-9897	3K rice genome	ATG
O. sativa japonica	IRIS_313-9928	3K rice genome	ATG
O. sativa japonica	IRIS_313-9929	3K rice genome	ATG
O. sativa japonica	IRIS_313-9961	3K rice genome	ATG
O. sativa japonica	IRIS_313-9964	3K rice genome	ATG
O. sativa japonica	IRIS_313-9974	3K rice genome	ATG
O. sativa japonica	IRIS_313-9995	3K rice genome	ATG
O. sativa japonica	IRIS_313-9996	3K rice genome	ATG
O. sativa indica	B009	3K rice genome	GTG
O. sativa indica	B010	3K rice genome	GTG
O. sativa indica	B012	3K rice genome	GTG
O. sativa indica	B015	3K rice genome	GTG
O. sativa indica	B024	3K rice genome	GTG
O. sativa indica	B027	3K rice genome	GTG
O. sativa indica	B029	3K rice genome	GTG
O. sativa indica	B031	3K rice genome	GTG
O. sativa indica	B032	3K rice genome	GTG
O. sativa indica	B033	3K rice genome	GTG
O. sativa indica	B048	3K rice genome	GTG
O. sativa indica	B052	3K rice genome	GTG
O. sativa indica	B058	3K rice genome	GTG
O. sativa indica	B059	3K rice genome	GTG
O. sativa indica	B060	3K rice genome	GTG
O. sativa indica	B061	3K rice genome	GTG
O. sativa indica	B062	3K rice genome	GTG
O. sativa indica	B063	3K rice genome	GTG
O. sativa indica	B067	3K rice genome	GTG
O. sativa indica	B072	3K rice genome	GTG
O. sativa indica	B074	3K rice genome	GTG
O. sativa indica	B079	3K rice genome	GTG
O. sativa indica	B081	3K rice genome	GTG
O. sativa indica	B083	3K rice genome	GTG
O. sativa indica	B085	3K rice genome	GTG
O. sativa indica	B087	3K rice genome	GTG
O. sativa indica	B092	3K rice genome	GTG
O. sativa indica	B093	3K rice genome	GTG
O. sativa indica	B094	3K rice genome	GTG
O. sativa indica	B104	3K rice genome	GTG
O. sativa indica	B112	3K rice genome	GTG
O. sativa indica	B114	3K rice genome	GTG
O. sativa indica	B115	3K rice genome	GTG
O. sativa indica	B119	3K rice genome	GTG
O. sativa indica	B121	3K rice genome	GTG
O. sativa indica	B126	3K rice genome	GTG
O. sativa indica	B127	3K rice genome	GTG
O. sativa indica	B130	3K rice genome	GTG
O. sativa indica	B146	3K rice genome	GTG
O. sativa indica	B147	3K rice genome	GTG
O. sativa indica	B149	3K rice genome	GTG
O. sativa indica	B150	3K rice genome	ATG
O. sativa indica	B151	3K rice genome	GTG
O. sativa indica	B156	3K rice genome	GTG
O. sativa indica	B157	3K rice genome	GTG
O. sativa indica	B163	3K rice genome	GTG
O. sativa indica	B181	3K rice genome	GTG
O. sativa indica	B194	3K rice genome	GTG
O. sativa indica	B197	3K rice genome	GTG
O. sativa indica	B198	3K rice genome	GTG
O. sativa indica	B200	3K rice genome	GTG
O. sativa indica	B201	3K rice genome	GTG
O. sativa indica	B208	3K rice genome	GTG
O. sativa indica	B210	3K rice genome	GTG
O. sativa indica	B213	3K rice genome	GTG
O. sativa indica	B214	3K rice genome	GTG
O. sativa indica	B216	3K rice genome	GTG
O. sativa indica	B217	3K rice genome	GTG
O. sativa indica	B222	3K rice genome	GTG
O. sativa indica	B224	3K rice genome	GTG
O. sativa indica	B232	3K rice genome	GTG
O. sativa indica	B234	3K rice genome	GTG
O. sativa indica	B239	3K rice genome	GTG
O. sativa indica	B244	3K rice genome	GTG
O. sativa indica	B248	3K rice genome	GTG
O. sativa indica	B249	3K rice genome	GTG
O. sativa indica	B259	3K rice genome	GTG
O. sativa indica	B260	3K rice genome	GTG
O. sativa indica	B261	3K rice genome	GTG
O. sativa indica	B264	3K rice genome	GTG
O. sativa indica	CX10	3K rice genome	ATG
O. sativa indica	CX100	3K rice genome	GTG
O. sativa indica	CX101	3K rice genome	GTG
O. sativa indica	CX102	3K rice genome	GTG
O. sativa indica	CX107	3K rice genome	GTG
O. sativa indica	CX114	3K rice genome	GTG
O. sativa indica	CX121	3K rice genome	GTG
O. sativa indica	CX123	3K rice genome	GTG
O. sativa indica	CX125	3K rice genome	GTG
O. sativa indica	CX126	3K rice genome	GTG
O. sativa indica	CX130	3K rice genome	GTG
O. sativa indica	CX131	3K rice genome	GTG
O. sativa indica	CX133	3K rice genome	ATG
O. sativa indica	CX134	3K rice genome	GTG
O. sativa indica	CX141	3K rice genome	GTG
O. sativa indica	CX148	3K rice genome	GTG
O. sativa indica	CX15	3K rice genome	GTG
O. sativa indica	CX150	3K rice genome	GTG
O. sativa indica	CX152	3K rice genome	GTG
O. sativa indica	CX153	3K rice genome	GTG
O. sativa indica	CX154	3K rice genome	GTG
O. sativa indica	CX155	3K rice genome	GTG
O. sativa indica	CX158	3K rice genome	GTG
O. sativa indica	CX160	3K rice genome	GTG
O. sativa indica	CX161	3K rice genome	GTG
O. sativa indica	CX162	3K rice genome	GTG
O. sativa indica	CX18	3K rice genome	GTG
O. sativa indica	CX206	3K rice genome	GTG
O. sativa indica	CX21	3K rice genome	GTG
O. sativa indica	CX218	3K rice genome	GTG
O. sativa indica	CX22	3K rice genome	GTG
O. sativa indica	CX225	3K rice genome	GTG
O. sativa indica	CX226	3K rice genome	GTG
O. sativa indica	CX23	3K rice genome	GTG
O. sativa indica	CX230	3K rice genome	GTG
O. sativa indica	CX237	3K rice genome	GTG
O. sativa indica	CX238	3K rice genome	GTG
O. sativa indica	CX249	3K rice genome	GTG
O. sativa indica	CX25	3K rice genome	GTG
O. sativa indica	CX270	3K rice genome	GTG
O. sativa indica	CX276	3K rice genome	GTG
O. sativa indica	CX281	3K rice genome	GTG
O. sativa indica	CX290	3K rice genome	GTG
O. sativa indica	CX3	3K rice genome	GTG
O. sativa indica	CX31	3K rice genome	GTG
O. sativa indica	CX314	3K rice genome	GTG
O. sativa indica	CX328	3K rice genome	GTG
O. sativa indica	CX340	3K rice genome	GTG
O. sativa indica	CX348	3K rice genome	GTG
O. sativa indica	CX357	3K rice genome	GTG
O. sativa indica	CX358	3K rice genome	GTG
O. sativa indica	CX360	3K rice genome	GTG
O. sativa indica	CX361	3K rice genome	GTG
O. sativa indica	CX362	3K rice genome	GTG
O. sativa indica	CX364	3K rice genome	GTG
O. sativa indica	CX369	3K rice genome	GTG
O. sativa indica	CX375	3K rice genome	GTG
O. sativa indica	CX376	3K rice genome	GTG
O. sativa indica	CX377	3K rice genome	GTG
O. sativa indica	CX378	3K rice genome	GTG
O. sativa indica	CX379	3K rice genome	GTG
O. sativa indica	CX381	3K rice genome	GTG
O. sativa indica	CX382	3K rice genome	GTG
O. sativa indica	CX387	3K rice genome	GTG
O. sativa indica	CX388	3K rice genome	GTG
O. sativa indica	CX393	3K rice genome	GTG
O. sativa indica	CX394	3K rice genome	GTG
O. sativa indica	CX399	3K rice genome	GTG
O. sativa indica	CX403	3K rice genome	GTG
O. sativa indica	CX408	3K rice genome	GTG
O. sativa indica	CX409	3K rice genome	GTG
O. sativa indica	CX410	3K rice genome	GTG
O. sativa indica	CX413	3K rice genome	GTG
O. sativa indica	CX414	3K rice genome	GTG
O. sativa indica	CX416	3K rice genome	GTG
O. sativa indica	CX417	3K rice genome	GTG
O. sativa indica	CX418	3K rice genome	GTG
O. sativa indica	CX420	3K rice genome	GTG
O. sativa indica	CX421	3K rice genome	GTG
O. sativa indica	CX422	3K rice genome	GTG
O. sativa indica	CX423	3K rice genome	GTG
O. sativa indica	CX424	3K rice genome	GTG
O. sativa indica	CX425	3K rice genome	GTG
O. sativa indica	CX426	3K rice genome	GTG
O. sativa indica	CX43	3K rice genome	GTG
O. sativa indica	CX44	3K rice genome	GTG
O. sativa indica	CX50	3K rice genome	GTG
O. sativa indica	CX55	3K rice genome	GTG
O. sativa indica	CX561	3K rice genome	GTG
O. sativa indica	CX60	3K rice genome	GTG
O. sativa indica	CX61	3K rice genome	GTG
O. sativa indica	CX64	3K rice genome	GTG
O. sativa indica	CX71	3K rice genome	GTG
O. sativa indica	CX73	3K rice genome	GTG
O. sativa indica	CX76	3K rice genome	GTG
O. sativa indica	CX79	3K rice genome	GTG
O. sativa indica	CX80	3K rice genome	GTG
O. sativa indica	CX82	3K rice genome	GTG
O. sativa indica	CX83	3K rice genome	GTG
O. sativa indica	CX88	3K rice genome	GTG
O. sativa indica	CX9	3K rice genome	GTG
O. sativa indica	CX90	3K rice genome	GTG
O. sativa indica	CX91	3K rice genome	GTG
O. sativa indica	CX92	3K rice genome	GTG
O. sativa indica	CX96	3K rice genome	GTG
O. sativa indica	CX97	3K rice genome	GTG
O. sativa indica	CX98	3K rice genome	GTG
O. sativa indica	CX99	3K rice genome	GTG
O. sativa indica	IRIS_313-10000	3K rice genome	GTG
O. sativa indica	IRIS_313-10001	3K rice genome	GTG
O. sativa indica	IRIS_313-10002	3K rice genome	GTG
O. sativa indica	IRIS_313-10010	3K rice genome	GTG
O. sativa indica	IRIS_313-10026	3K rice genome	GTG
O. sativa indica	IRIS_313-10030	3K rice genome	GTG
O. sativa indica	IRIS_313-10040	3K rice genome	GTG
O. sativa indica	IRIS_313-10046	3K rice genome	GTG
O. sativa indica	IRIS_313-10047	3K rice genome	GTG
O. sativa indica	IRIS_313-10102	3K rice genome	GTG
O. sativa indica	IRIS_313-10109	3K rice genome	GTG
O. sativa indica	IRIS_313-10114	3K rice genome	ATG
O. sativa indica	IRIS_313-10129	3K rice genome	GTG
O. sativa indica	IRIS_313-10134	3K rice genome	GTG
O. sativa indica	IRIS_313-10147	3K rice genome	GTG
O. sativa indica	IRIS_313-10151	3K rice genome	GTG
O. sativa indica	IRIS_313-10154	3K rice genome	GTG
O. sativa indica	IRIS_313-10161	3K rice genome	GTG
O. sativa indica	IRIS_313-10170	3K rice genome	GTG
O. sativa indica	IRIS_313-10171	3K rice genome	GTG
O. sativa indica	IRIS_313-10178	3K rice genome	GTG
O. sativa indica	IRIS_313-10189	3K rice genome	GTG
O. sativa indica	IRIS_313-10191	3K rice genome	GTG
O. sativa indica	IRIS_313-10211	3K rice genome	GTG
O. sativa indica	IRIS_313-10224	3K rice genome	GTG
O. sativa indica	IRIS_313-10234	3K rice genome	GTG
O. sativa indica	IRIS_313-10237	3K rice genome	GTG
O. sativa indica	IRIS_313-10238	3K rice genome	GTG
O. sativa indica	IRIS_313-10247	3K rice genome	GTG
O. sativa indica	IRIS_313-10274	3K rice genome	GTG
O. sativa indica	IRIS_313-10287	3K rice genome	GTG
O. sativa indica	IRIS_313-10289	3K rice genome	GTG
O. sativa indica	IRIS_313-10290	3K rice genome	GTG
O. sativa indica	IRIS_313-10298	3K rice genome	GTG
O. sativa indica	IRIS_313-10333	3K rice genome	GTG
O. sativa indica	IRIS_313-10334	3K rice genome	GTG
O. sativa indica	IRIS_313-10385	3K rice genome	GTG
O. sativa indica	IRIS_313-10392	3K rice genome	GTG
O. sativa indica	IRIS_313-10397	3K rice genome	GTG
O. sativa indica	IRIS_313-10398	3K rice genome	GTG
O. sativa indica	IRIS_313-10400	3K rice genome	GTG
O. sativa indica	IRIS_313-10401	3K rice genome	GTG
O. sativa indica	IRIS_313-10402	3K rice genome	GTG
O. sativa indica	IRIS_313-10417	3K rice genome	GTG
O. sativa indica	IRIS_313-10428	3K rice genome	GTG
O. sativa indica	IRIS_313-10448	3K rice genome	GTG
O. sativa indica	IRIS_313-10449	3K rice genome	GTG
O. sativa indica	IRIS_313-10450	3K rice genome	GTG
O. sativa indica	IRIS_313-10452	3K rice genome	GTG
O. sativa indica	IRIS_313-10458	3K rice genome	GTG
O. sativa indica	IRIS_313-10476	3K rice genome	GTG
O. sativa indica	IRIS_313-10497	3K rice genome	GTG
O. sativa indica	IRIS_313-10502	3K rice genome	GTG
O. sativa indica	IRIS_313-10503	3K rice genome	GTG
O. sativa indica	IRIS_313-10504	3K rice genome	GTG
O. sativa indica	IRIS_313-10506	3K rice genome	GTG
O. sativa indica	IRIS_313-10509	3K rice genome	GTG
O. sativa indica	IRIS_313-10511	3K rice genome	GTG
O. sativa indica	IRIS_313-10515	3K rice genome	GTG
O. sativa indica	IRIS_313-10517	3K rice genome	GTG
O. sativa indica	IRIS_313-10519	3K rice genome	GTG
O. sativa indica	IRIS_313-10524	3K rice genome	GTG
O. sativa indica	IRIS_313-10525	3K rice genome	GTG
O. sativa indica	IRIS_313-10526	3K rice genome	GTG
O. sativa indica	IRIS_313-10527	3K rice genome	GTG
O. sativa indica	IRIS_313-10536	3K rice genome	GTG
O. sativa indica	IRIS_313-10542	3K rice genome	GTG
O. sativa indica	IRIS_313-10544	3K rice genome	GTG
O. sativa indica	IRIS_313-10554	3K rice genome	GTG
O. sativa indica	IRIS_313-10555	3K rice genome	GTG
O. sativa indica	IRIS_313-10556	3K rice genome	GTG
O. sativa indica	IRIS_313-10557	3K rice genome	GTG
O. sativa indica	IRIS_313-10560	3K rice genome	GTG
O. sativa indica	IRIS_313-10561	3K rice genome	GTG
O. sativa indica	IRIS_313-10573	3K rice genome	GTG
O. sativa indica	IRIS_313-10576	3K rice genome	GTG
O. sativa indica	IRIS_313-10610	3K rice genome	GTG
O. sativa indica	IRIS_313-10628	3K rice genome	GTG
O. sativa indica	IRIS_313-10640	3K rice genome	GTG
O. sativa indica	IRIS_313-10648	3K rice genome	GTG
O. sativa indica	IRIS_313-10650	3K rice genome	GTG
O. sativa indica	IRIS_313-10654	3K rice genome	ATG
O. sativa indica	IRIS_313-10659	3K rice genome	GTG
O. sativa indica	IRIS_313-10661	3K rice genome	GTG
O. sativa indica	IRIS_313-10662	3K rice genome	GTG
O. sativa indica	IRIS_313-10664	3K rice genome	GTG
O. sativa indica	IRIS_313-10667	3K rice genome	GTG
O. sativa indica	IRIS_313-10680	3K rice genome	GTG
O. sativa indica	IRIS_313-10681	3K rice genome	GTG
O. sativa indica	IRIS_313-10682	3K rice genome	GTG
O. sativa indica	IRIS_313-10683	3K rice genome	GTG
O. sativa indica	IRIS_313-10684	3K rice genome	GTG
O. sativa indica	IRIS_313-10687	3K rice genome	GTG
O. sativa indica	IRIS_313-10688	3K rice genome	GTG
O. sativa indica	IRIS_313-10690	3K rice genome	GTG
O. sativa indica	IRIS_313-10692	3K rice genome	GTG
O. sativa indica	IRIS_313-10694	3K rice genome	GTG
O. sativa indica	IRIS_313-10695	3K rice genome	GTG
O. sativa indica	IRIS_313-10697	3K rice genome	GTG
O. sativa indica	IRIS_313-10698	3K rice genome	GTG
O. sativa indica	IRIS_313-10699	3K rice genome	GTG
O. sativa indica	IRIS_313-10700	3K rice genome	GTG
O. sativa indica	IRIS_313-10701	3K rice genome	GTG
O. sativa indica	IRIS_313-10702	3K rice genome	GTG
O. sativa indica	IRIS_313-10706	3K rice genome	GTG
O. sativa indica	IRIS_313-10707	3K rice genome	GTG
O. sativa indica	IRIS_313-10715	3K rice genome	GTG
O. sativa indica	IRIS_313-10716	3K rice genome	GTG
O. sativa indica	IRIS_313-10717	3K rice genome	GTG
O. sativa indica	IRIS_313-10719	3K rice genome	GTG
O. sativa indica	IRIS_313-10721	3K rice genome	GTG
O. sativa indica	IRIS_313-10723	3K rice genome	GTG
O. sativa indica	IRIS_313-10724	3K rice genome	GTG
O. sativa indica	IRIS_313-10726	3K rice genome	GTG
O. sativa indica	IRIS_313-10727	3K rice genome	GTG
O. sativa indica	IRIS_313-10731	3K rice genome	GTG
O. sativa indica	IRIS_313-10742	3K rice genome	GTG
O. sativa indica	IRIS_313-10749	3K rice genome	GTG
O. sativa indica	IRIS_313-10750	3K rice genome	GTG
O. sativa indica	IRIS_313-10753	3K rice genome	GTG
O. sativa indica	IRIS_313-10755	3K rice genome	GTG
O. sativa indica	IRIS_313-10756	3K rice genome	GTG
O. sativa indica	IRIS_313-10757	3K rice genome	GTG
O. sativa indica	IRIS_313-10760	3K rice genome	GTG
O. sativa indica	IRIS_313-10762	3K rice genome	GTG
O. sativa indica	IRIS_313-10768	3K rice genome	GTG
O. sativa indica	IRIS_313-10772	3K rice genome	GTG
O. sativa indica	IRIS_313-10777	3K rice genome	GTG
O. sativa indica	IRIS_313-10778	3K rice genome	GTG
O. sativa indica	IRIS_313-10779	3K rice genome	GTG
O. sativa indica	IRIS_313-10782	3K rice genome	GTG
O. sativa indica	IRIS_313-10791	3K rice genome	GTG
O. sativa indica	IRIS_313-10797	3K rice genome	GTG
O. sativa indica	IRIS_313-10804	3K rice genome	GTG
O. sativa indica	IRIS_313-10806	3K rice genome	GTG
O. sativa indica	IRIS_313-10807	3K rice genome	GTG
O. sativa indica	IRIS_313-10810	3K rice genome	GTG
O. sativa indica	IRIS_313-10812	3K rice genome	GTG
O. sativa indica	IRIS_313-10813	3K rice genome	GTG
O. sativa indica	IRIS_313-10814	3K rice genome	GTG
O. sativa indica	IRIS_313-10818	3K rice genome	GTG
O. sativa indica	IRIS_313-10819	3K rice genome	GTG
O. sativa indica	IRIS_313-10820	3K rice genome	GTG
O. sativa indica	IRIS_313-10821	3K rice genome	GTG
O. sativa indica	IRIS_313-10822	3K rice genome	GTG
O. sativa indica	IRIS_313-10823	3K rice genome	GTG
O. sativa indica	IRIS_313-10824	3K rice genome	GTG
O. sativa indica	IRIS_313-10833	3K rice genome	GTG
O. sativa indica	IRIS_313-10835	3K rice genome	GTG
O. sativa indica	IRIS_313-10836	3K rice genome	GTG
O. sativa indica	IRIS_313-10842	3K rice genome	GTG
O. sativa indica	IRIS_313-10844	3K rice genome	GTG
O. sativa indica	IRIS_313-10855	3K rice genome	GTG
O. sativa indica	IRIS_313-10863	3K rice genome	GTG
O. sativa indica	IRIS_313-10880	3K rice genome	GTG
O. sativa indica	IRIS_313-10897	3K rice genome	GTG
O. sativa indica	IRIS_313-10898	3K rice genome	GTG
O. sativa indica	IRIS_313-10899	3K rice genome	GTG
O. sativa indica	IRIS_313-10900	3K rice genome	GTG
O. sativa indica	IRIS_313-10901	3K rice genome	GTG
O. sativa indica	IRIS_313-10902	3K rice genome	GTG
O. sativa indica	IRIS_313-10903	3K rice genome	GTG
O. sativa indica	IRIS_313-10904	3K rice genome	GTG
O. sativa indica	IRIS_313-10905	3K rice genome	GTG
O. sativa indica	IRIS_313-10906	3K rice genome	GTG
O. sativa indica	IRIS_313-10907	3K rice genome	GTG
O. sativa indica	IRIS_313-10908	3K rice genome	GTG
O. sativa indica	IRIS_313-10909	3K rice genome	GTG
O. sativa indica	IRIS_313-10910	3K rice genome	GTG
O. sativa indica	IRIS_313-10911	3K rice genome	GTG
O. sativa indica	IRIS_313-10912	3K rice genome	GTG
O. sativa indica	IRIS_313-10913	3K rice genome	GTG
O. sativa indica	IRIS_313-10915	3K rice genome	GTG
O. sativa indica	IRIS_313-10928	3K rice genome	GTG
O. sativa indica	IRIS_313-10929	3K rice genome	GTG
O. sativa indica	IRIS_313-10932	3K rice genome	GTG
O. sativa indica	IRIS_313-10934	3K rice genome	GTG
O. sativa indica	IRIS_313-10935	3K rice genome	GTG
O. sativa indica	IRIS_313-10937	3K rice genome	GTG
O. sativa indica	IRIS_313-10938	3K rice genome	GTG
O. sativa indica	IRIS_313-10940	3K rice genome	GTG
O. sativa indica	IRIS_313-10942	3K rice genome	GTG
O. sativa indica	IRIS_313-10943	3K rice genome	GTG
O. sativa indica	IRIS_313-10944	3K rice genome	GTG
O. sativa indica	IRIS_313-10947	3K rice genome	GTG
O. sativa indica	IRIS_313-10951	3K rice genome	GTG
O. sativa indica	IRIS_313-10954	3K rice genome	GTG
O. sativa indica	IRIS_313-10955	3K rice genome	GTG
O. sativa indica	IRIS_313-10961	3K rice genome	GTG
O. sativa indica	IRIS_313-10962	3K rice genome	GTG
O. sativa indica	IRIS_313-10968	3K rice genome	GTG
O. sativa indica	IRIS_313-10970	3K rice genome	GTG
O. sativa indica	IRIS_313-10971	3K rice genome	GTG
O. sativa indica	IRIS_313-10972	3K rice genome	GTG
O. sativa indica	IRIS_313-10973	3K rice genome	GTG
O. sativa indica	IRIS_313-10974	3K rice genome	GTG
O. sativa indica	IRIS_313-10975	3K rice genome	GTG
O. sativa indica	IRIS_313-10977	3K rice genome	GTG
O. sativa indica	IRIS_313-10982	3K rice genome	GTG
O. sativa indica	IRIS_313-10984	3K rice genome	GTG
O. sativa indica	IRIS_313-10985	3K rice genome	GTG
O. sativa indica	IRIS_313-10986	3K rice genome	GTG
O. sativa indica	IRIS_313-10989	3K rice genome	GTG
O. sativa indica	IRIS_313-10995	3K rice genome	GTG
O. sativa indica	IRIS_313-10997	3K rice genome	GTG
O. sativa indica	IRIS_313-11000	3K rice genome	GTG
O. sativa indica	IRIS_313-11006	3K rice genome	GTG
O. sativa indica	IRIS_313-11010	3K rice genome	GTG
O. sativa indica	IRIS_313-11038	3K rice genome	GTG
O. sativa indica	IRIS_313-11039	3K rice genome	GTG
O. sativa indica	IRIS_313-11041	3K rice genome	GTG
O. sativa indica	IRIS_313-11043	3K rice genome	GTG
O. sativa indica	IRIS_313-11072	3K rice genome	GTG
O. sativa indica	IRIS_313-11074	3K rice genome	GTG
O. sativa indica	IRIS_313-11076	3K rice genome	GTG
O. sativa indica	IRIS_313-11079	3K rice genome	GTG
O. sativa indica	IRIS_313-11080	3K rice genome	ATG
O. sativa indica	IRIS_313-11081	3K rice genome	GTG
O. sativa indica	IRIS_313-11082	3K rice genome	GTG
O. sativa indica	IRIS_313-11083	3K rice genome	GTG
O. sativa indica	IRIS_313-11084	3K rice genome	GTG
O. sativa indica	IRIS_313-11086	3K rice genome	GTG
O. sativa indica	IRIS_313-11087	3K rice genome	GTG
O. sativa indica	IRIS_313-11088	3K rice genome	GTG
O. sativa indica	IRIS_313-11089	3K rice genome	GTG
O. sativa indica	IRIS_313-11090	3K rice genome	GTG
O. sativa indica	IRIS_313-11096	3K rice genome	GTG
O. sativa indica	IRIS_313-11098	3K rice genome	GTG
O. sativa indica	IRIS_313-11099	3K rice genome	ATG
O. sativa indica	IRIS_313-11108	3K rice genome	ATG
O. sativa indica	IRIS_313-11110	3K rice genome	GTG
O. sativa indica	IRIS_313-11113	3K rice genome	GTG
O. sativa indica	IRIS_313-11114	3K rice genome	GTG
O. sativa indica	IRIS_313-11115	3K rice genome	GTG
O. sativa indica	IRIS_313-11118	3K rice genome	GTG
O. sativa indica	IRIS_313-11120	3K rice genome	ATG
O. sativa indica	IRIS_313-11122	3K rice genome	GTG
O. sativa indica	IRIS_313-11133	3K rice genome	GTG
O. sativa indica	IRIS_313-11135	3K rice genome	GTG
O. sativa indica	IRIS_313-11138	3K rice genome	ATG
O. sativa indica	IRIS_313-11140	3K rice genome	GTG
O. sativa indica	IRIS_313-11142	3K rice genome	GTG
O. sativa indica	IRIS_313-11145	3K rice genome	GTG
O. sativa indica	IRIS_313-11148	3K rice genome	GTG
O. sativa indica	IRIS_313-11149	3K rice genome	GTG
O. sativa indica	IRIS_313-11150	3K rice genome	GTG
O. sativa indica	IRIS_313-11151	3K rice genome	GTG
O. sativa indica	IRIS_313-11152	3K rice genome	GTG
O. sativa indica	IRIS_313-11157	3K rice genome	ATG
O. sativa indica	IRIS_313-11158	3K rice genome	GTG
O. sativa indica	IRIS_313-11160	3K rice genome	GTG
O. sativa indica	IRIS_313-11162	3K rice genome	GTG
O. sativa indica	IRIS_313-11167	3K rice genome	GTG
O. sativa indica	IRIS_313-11178	3K rice genome	GTG
O. sativa indica	IRIS_313-11179	3K rice genome	GTG
O. sativa indica	IRIS_313-11180	3K rice genome	GTG
O. sativa indica	IRIS_313-11181	3K rice genome	GTG
O. sativa indica	IRIS_313-11182	3K rice genome	GTG
O. sativa indica	IRIS_313-11192	3K rice genome	GTG
O. sativa indica	IRIS_313-11193	3K rice genome	GTG
O. sativa indica	IRIS_313-11194	3K rice genome	GTG
O. sativa indica	IRIS_313-11196	3K rice genome	GTG
O. sativa indica	IRIS_313-11200	3K rice genome	GTG
O. sativa indica	IRIS_313-11203	3K rice genome	GTG
O. sativa indica	IRIS_313-11205	3K rice genome	GTG
O. sativa indica	IRIS_313-11207	3K rice genome	GTG
O. sativa indica	IRIS_313-11209	3K rice genome	GTG
O. sativa indica	IRIS_313-11211	3K rice genome	GTG
O. sativa indica	IRIS_313-11212	3K rice genome	GTG
O. sativa indica	IRIS_313-11219	3K rice genome	GTG
O. sativa indica	IRIS_313-11220	3K rice genome	GTG
O. sativa indica	IRIS_313-11221	3K rice genome	GTG
O. sativa indica	IRIS_313-11222	3K rice genome	GTG
O. sativa indica	IRIS_313-11224	3K rice genome	GTG
O. sativa indica	IRIS_313-11226	3K rice genome	GTG
O. sativa indica	IRIS_313-11227	3K rice genome	ATG
O. sativa indica	IRIS_313-11228	3K rice genome	GTG
O. sativa indica	IRIS_313-11229	3K rice genome	GTG
O. sativa indica	IRIS_313-11230	3K rice genome	GTG
O. sativa indica	IRIS_313-11231	3K rice genome	GTG
O. sativa indica	IRIS_313-11233	3K rice genome	GTG
O. sativa indica	IRIS_313-11236	3K rice genome	ATG
O. sativa indica	IRIS_313-11237	3K rice genome	GTG
O. sativa indica	IRIS_313-11241	3K rice genome	GTG
O. sativa indica	IRIS_313-11242	3K rice genome	GTG
O. sativa indica	IRIS_313-11250	3K rice genome	GTG
O. sativa indica	IRIS_313-11251	3K rice genome	GTG
O. sativa indica	IRIS_313-11254	3K rice genome	GTG
O. sativa indica	IRIS_313-11267	3K rice genome	GTG
O. sativa indica	IRIS_313-11271	3K rice genome	GTG
O. sativa indica	IRIS_313-11281	3K rice genome	GTG
O. sativa indica	IRIS_313-11282	3K rice genome	GTG
O. sativa indica	IRIS_313-11285	3K rice genome	GTG
O. sativa indica	IRIS_313-11294	3K rice genome	GTG
O. sativa indica	IRIS_313-11300	3K rice genome	GTG
O. sativa indica	IRIS_313-11301	3K rice genome	GTG
O. sativa indica	IRIS_313-11308	3K rice genome	GTG
O. sativa indica	IRIS_313-11310	3K rice genome	GTG
O. sativa indica	IRIS_313-11312	3K rice genome	GTG
O. sativa indica	IRIS_313-11315	3K rice genome	GTG
O. sativa indica	IRIS_313-11316	3K rice genome	GTG
O. sativa indica	IRIS_313-11317	3K rice genome	GTG
O. sativa indica	IRIS_313-11318	3K rice genome	GTG
O. sativa indica	IRIS_313-11319	3K rice genome	GTG
O. sativa indica	IRIS_313-11320	3K rice genome	GTG
O. sativa indica	IRIS_313-11321	3K rice genome	GTG
O. sativa indica	IRIS_313-11327	3K rice genome	GTG
O. sativa indica	IRIS_313-11330	3K rice genome	GTG
O. sativa indica	IRIS_313-11331	3K rice genome	GTG
O. sativa indica	IRIS_313-11334	3K rice genome	GTG
O. sativa indica	IRIS_313-11335	3K rice genome	GTG
O. sativa indica	IRIS_313-11339	3K rice genome	GTG
O. sativa indica	IRIS_313-11341	3K rice genome	GTG
O. sativa indica	IRIS_313-11343	3K rice genome	GTG
O. sativa indica	IRIS_313-11344	3K rice genome	GTG
O. sativa indica	IRIS_313-11346	3K rice genome	GTG
O. sativa indica	IRIS_313-11349	3K rice genome	GTG
O. sativa indica	IRIS_313-11351	3K rice genome	GTG
O. sativa indica	IRIS_313-11354	3K rice genome	GTG
O. sativa indica	IRIS_313-11357	3K rice genome	GTG
O. sativa indica	IRIS_313-11358	3K rice genome	GTG
O. sativa indica	IRIS_313-11359	3K rice genome	GTG
O. sativa indica	IRIS_313-11361	3K rice genome	GTG
O. sativa indica	IRIS_313-11363	3K rice genome	GTG
O. sativa indica	IRIS_313-11367	3K rice genome	ATG
O. sativa indica	IRIS_313-11368	3K rice genome	ATG
O. sativa indica	IRIS_313-11369	3K rice genome	GTG
O. sativa indica	IRIS_313-11370	3K rice genome	GTG
O. sativa indica	IRIS_313-11372	3K rice genome	GTG
O. sativa indica	IRIS_313-11381	3K rice genome	GTG
O. sativa indica	IRIS_313-11386	3K rice genome	GTG
O. sativa indica	IRIS_313-11387	3K rice genome	GTG
O. sativa indica	IRIS_313-11389	3K rice genome	GTG
O. sativa indica	IRIS_313-11390	3K rice genome	GTG
O. sativa indica	IRIS_313-11391	3K rice genome	GTG
O. sativa indica	IRIS_313-11392	3K rice genome	ATG
O. sativa indica	IRIS_313-11393	3K rice genome	GTG
O. sativa indica	IRIS_313-11395	3K rice genome	GTG
O. sativa indica	IRIS_313-11398	3K rice genome	ATG
O. sativa indica	IRIS_313-11404	3K rice genome	ATG
O. sativa indica	IRIS_313-11405	3K rice genome	GTG
O. sativa indica	IRIS_313-11406	3K rice genome	GTG
O. sativa indica	IRIS_313-11407	3K rice genome	GTG
O. sativa indica	IRIS_313-11408	3K rice genome	ATG
O. sativa indica	IRIS_313-11409	3K rice genome	GTG
O. sativa indica	IRIS_313-11411	3K rice genome	GTG
O. sativa indica	IRIS_313-11416	3K rice genome	GTG
O. sativa indica	IRIS_313-11418	3K rice genome	GTG
O. sativa indica	IRIS_313-11420	3K rice genome	ATG
O. sativa indica	IRIS_313-11421	3K rice genome	GTG
O. sativa indica	IRIS_313-11422	3K rice genome	GTG
O. sativa indica	IRIS_313-11431	3K rice genome	GTG
O. sativa indica	IRIS_313-11445	3K rice genome	GTG
O. sativa indica	IRIS_313-11446	3K rice genome	GTG
O. sativa indica	IRIS_313-11448	3K rice genome	GTG
O. sativa indica	IRIS_313-11460	3K rice genome	GTG
O. sativa indica	IRIS_313-11485	3K rice genome	GTG
O. sativa indica	IRIS_313-11500	3K rice genome	GTG
O. sativa indica	IRIS_313-11505	3K rice genome	GTG
O. sativa indica	IRIS_313-11507	3K rice genome	GTG
O. sativa indica	IRIS_313-11509	3K rice genome	GTG
O. sativa indica	IRIS_313-11517	3K rice genome	GTG
O. sativa indica	IRIS_313-11528	3K rice genome	GTG
O. sativa indica	IRIS_313-11530	3K rice genome	GTG
O. sativa indica	IRIS_313-11534	3K rice genome	GTG
O. sativa indica	IRIS_313-11543	3K rice genome	GTG
O. sativa indica	IRIS_313-11551	3K rice genome	GTG
O. sativa indica	IRIS_313-11554	3K rice genome	GTG
O. sativa indica	IRIS_313-11558	3K rice genome	GTG
O. sativa indica	IRIS_313-11561	3K rice genome	GTG
O. sativa indica	IRIS_313-11565	3K rice genome	GTG
O. sativa indica	IRIS_313-11568	3K rice genome	GTG
O. sativa indica	IRIS_313-11572	3K rice genome	GTG
O. sativa indica	IRIS_313-11579	3K rice genome	GTG
O. sativa indica	IRIS_313-11599	3K rice genome	GTG
O. sativa indica	IRIS_313-11607	3K rice genome	GTG
O. sativa indica	IRIS_313-11608	3K rice genome	GTG
O. sativa indica	IRIS_313-11610	3K rice genome	GTG
O. sativa indica	IRIS_313-11624	3K rice genome	GTG
O. sativa indica	IRIS_313-11638	3K rice genome	GTG
O. sativa indica	IRIS_313-11640	3K rice genome	GTG
O. sativa indica	IRIS_313-11641	3K rice genome	GTG
O. sativa indica	IRIS_313-11642	3K rice genome	GTG
O. sativa indica	IRIS_313-11643	3K rice genome	GTG
O. sativa indica	IRIS_313-11644	3K rice genome	GTG
O. sativa indica	IRIS_313-11645	3K rice genome	GTG
O. sativa indica	IRIS_313-11646	3K rice genome	GTG
O. sativa indica	IRIS_313-11647	3K rice genome	GTG
O. sativa indica	IRIS_313-11648	3K rice genome	GTG
O. sativa indica	IRIS_313-11665	3K rice genome	GTG
O. sativa indica	IRIS_313-11667	3K rice genome	GTG
O. sativa indica	IRIS_313-11668	3K rice genome	GTG
O. sativa indica	IRIS_313-11676	3K rice genome	GTG
O. sativa indica	IRIS_313-11677	3K rice genome	GTG
O. sativa indica	IRIS_313-11678	3K rice genome	GTG
O. sativa indica	IRIS_313-11679	3K rice genome	GTG
O. sativa indica	IRIS_313-11680	3K rice genome	GTG
O. sativa indica	IRIS_313-11681	3K rice genome	GTG
O. sativa indica	IRIS_313-11682	3K rice genome	GTG
O. sativa indica	IRIS_313-11683	3K rice genome	GTG
O. sativa indica	IRIS_313-11684	3K rice genome	GTG
O. sativa indica	IRIS_313-11685	3K rice genome	GTG
O. sativa indica	IRIS_313-11686	3K rice genome	GTG
O. sativa indica	IRIS_313-11687	3K rice genome	GTG
O. sativa indica	IRIS_313-11692	3K rice genome	GTG
O. sativa indica	IRIS_313-11700	3K rice genome	GTG
O. sativa indica	IRIS_313-11704	3K rice genome	GTG
O. sativa indica	IRIS_313-11705	3K rice genome	GTG
O. sativa indica	IRIS_313-11707	3K rice genome	GTG
O. sativa indica	IRIS_313-11708	3K rice genome	GTG
O. sativa indica	IRIS_313-11709	3K rice genome	GTG
O. sativa indica	IRIS_313-11710	3K rice genome	GTG
O. sativa indica	IRIS_313-11716	3K rice genome	GTG
O. sativa indica	IRIS_313-11719	3K rice genome	GTG
O. sativa indica	IRIS_313-11720	3K rice genome	GTG
O. sativa indica	IRIS_313-11721	3K rice genome	GTG
O. sativa indica	IRIS_313-11723	3K rice genome	GTG
O. sativa indica	IRIS_313-11726	3K rice genome	GTG
O. sativa indica	IRIS_313-11727	3K rice genome	GTG
O. sativa indica	IRIS_313-11728	3K rice genome	GTG
O. sativa indica	IRIS_313-11732	3K rice genome	GTG
O. sativa indica	IRIS_313-11733	3K rice genome	GTG
O. sativa indica	IRIS_313-11734	3K rice genome	GTG
O. sativa indica	IRIS_313-11745	3K rice genome	GTG
O. sativa indica	IRIS_313-11746	3K rice genome	GTG
O. sativa indica	IRIS_313-11752	3K rice genome	GTG
O. sativa indica	IRIS_313-11757	3K rice genome	GTG
O. sativa indica	IRIS_313-11762	3K rice genome	GTG
O. sativa indica	IRIS_313-11772	3K rice genome	GTG
O. sativa indica	IRIS_313-11773	3K rice genome	GTG
O. sativa indica	IRIS_313-11779	3K rice genome	GTG
O. sativa indica	IRIS_313-11780	3K rice genome	GTG
O. sativa indica	IRIS_313-11784	3K rice genome	GTG
O. sativa indica	IRIS_313-11785	3K rice genome	GTG
O. sativa indica	IRIS_313-11786	3K rice genome	GTG
O. sativa indica	IRIS_313-11787	3K rice genome	GTG
O. sativa indica	IRIS_313-11791	3K rice genome	GTG
O. sativa indica	IRIS_313-11795	3K rice genome	GTG
O. sativa indica	IRIS_313-11797	3K rice genome	ATG
O. sativa indica	IRIS_313-11798	3K rice genome	GTG
O. sativa indica	IRIS_313-11799	3K rice genome	GTG
O. sativa indica	IRIS_313-11804	3K rice genome	GTG
O. sativa indica	IRIS_313-11805	3K rice genome	GTG
O. sativa indica	IRIS_313-11806	3K rice genome	GTG
O. sativa indica	IRIS_313-11812	3K rice genome	GTG
O. sativa indica	IRIS_313-11813	3K rice genome	GTG
O. sativa indica	IRIS_313-11814	3K rice genome	GTG
O. sativa indica	IRIS_313-11815	3K rice genome	GTG
O. sativa indica	IRIS_313-11819	3K rice genome	GTG
O. sativa indica	IRIS_313-11820	3K rice genome	GTG
O. sativa indica	IRIS_313-11821	3K rice genome	GTG
O. sativa indica	IRIS_313-11822	3K rice genome	GTG
O. sativa indica	IRIS_313-11823	3K rice genome	GTG
O. sativa indica	IRIS_313-11827	3K rice genome	GTG
O. sativa indica	IRIS_313-11830	3K rice genome	GTG
O. sativa indica	IRIS_313-11836	3K rice genome	GTG
O. sativa indica	IRIS_313-11837	3K rice genome	GTG
O. sativa indica	IRIS_313-11838	3K rice genome	GTG
O. sativa indica	IRIS_313-11839	3K rice genome	GTG
O. sativa indica	IRIS_313-11840	3K rice genome	GTG
O. sativa indica	IRIS_313-11841	3K rice genome	GTG
O. sativa indica	IRIS_313-11842	3K rice genome	GTG
O. sativa indica	IRIS_313-11843	3K rice genome	GTG
O. sativa indica	IRIS_313-11848	3K rice genome	GTG
O. sativa indica	IRIS_313-11849	3K rice genome	GTG
O. sativa indica	IRIS_313-11850	3K rice genome	GTG
O. sativa indica	IRIS_313-11852	3K rice genome	GTG
O. sativa indica	IRIS_313-11853	3K rice genome	GTG
O. sativa indica	IRIS_313-11854	3K rice genome	GTG
O. sativa indica	IRIS_313-11855	3K rice genome	GTG
O. sativa indica	IRIS_313-11856	3K rice genome	GTG
O. sativa indica	IRIS_313-11857	3K rice genome	GTG
O. sativa indica	IRIS_313-11858	3K rice genome	GTG
O. sativa indica	IRIS_313-11859	3K rice genome	GTG
O. sativa indica	IRIS_313-11860	3K rice genome	GTG
O. sativa indica	IRIS_313-11861	3K rice genome	GTG
O. sativa indica	IRIS_313-11862	3K rice genome	GTG
O. sativa indica	IRIS_313-11863	3K rice genome	GTG
O. sativa indica	IRIS_313-11865	3K rice genome	GTG
O. sativa indica	IRIS_313-11866	3K rice genome	GTG
O. sativa indica	IRIS_313-11867	3K rice genome	GTG
O. sativa indica	IRIS_313-11868	3K rice genome	GTG
O. sativa indica	IRIS_313-11869	3K rice genome	GTG
O. sativa indica	IRIS_313-11870	3K rice genome	GTG
O. sativa indica	IRIS_313-11871	3K rice genome	GTG
O. sativa indica	IRIS_313-11872	3K rice genome	GTG
O. sativa indica	IRIS_313-11876	3K rice genome	ATG
O. sativa indica	IRIS_313-11877	3K rice genome	GTG
O. sativa indica	IRIS_313-11878	3K rice genome	GTG
O. sativa indica	IRIS_313-11881	3K rice genome	GTG
O. sativa indica	IRIS_313-11882	3K rice genome	GTG
O. sativa indica	IRIS_313-11884	3K rice genome	GTG
O. sativa indica	IRIS_313-11885	3K rice genome	GTG
O. sativa indica	IRIS_313-11886	3K rice genome	GTG
O. sativa indica	IRIS_313-11887	3K rice genome	GTG
O. sativa indica	IRIS_313-11895	3K rice genome	GTG
O. sativa indica	IRIS_313-11896	3K rice genome	GTG
O. sativa indica	IRIS_313-11898	3K rice genome	GTG
O. sativa indica	IRIS_313-11901	3K rice genome	GTG
O. sativa indica	IRIS_313-11902	3K rice genome	GTG
O. sativa indica	IRIS_313-11904	3K rice genome	GTG
O. sativa indica	IRIS_313-11905	3K rice genome	GTG
O. sativa indica	IRIS_313-11909	3K rice genome	GTG
O. sativa indica	IRIS_313-11911	3K rice genome	GTG
O. sativa indica	IRIS_313-11912	3K rice genome	GTG
O. sativa indica	IRIS_313-11916	3K rice genome	GTG
O. sativa indica	IRIS_313-11918	3K rice genome	GTG
O. sativa indica	IRIS_313-11919	3K rice genome	GTG
O. sativa indica	IRIS_313-11921	3K rice genome	GTG
O. sativa indica	IRIS_313-11925	3K rice genome	GTG
O. sativa indica	IRIS_313-11927	3K rice genome	GTG
O. sativa indica	IRIS_313-11935	3K rice genome	GTG
O. sativa indica	IRIS_313-11936	3K rice genome	GTG
O. sativa indica	IRIS_313-11939	3K rice genome	GTG
O. sativa indica	IRIS_313-11941	3K rice genome	GTG
O. sativa indica	IRIS_313-11943	3K rice genome	GTG
O. sativa indica	IRIS_313-11944	3K rice genome	GTG
O. sativa indica	IRIS_313-11945	3K rice genome	GTG
O. sativa indica	IRIS_313-11948	3K rice genome	GTG
O. sativa indica	IRIS_313-11949	3K rice genome	GTG
O. sativa indica	IRIS_313-11950	3K rice genome	GTG
O. sativa indica	IRIS_313-11951	3K rice genome	GTG
O. sativa indica	IRIS_313-11952	3K rice genome	GTG
O. sativa indica	IRIS_313-11953	3K rice genome	GTG
O. sativa indica	IRIS_313-11954	3K rice genome	GTG
O. sativa indica	IRIS_313-11955	3K rice genome	GTG
O. sativa indica	IRIS_313-11958	3K rice genome	GTG
O. sativa indica	IRIS_313-11959	3K rice genome	GTG
O. sativa indica	IRIS_313-11960	3K rice genome	GTG
O. sativa indica	IRIS_313-11961	3K rice genome	GTG
O. sativa indica	IRIS_313-11962	3K rice genome	GTG
O. sativa indica	IRIS_313-11964	3K rice genome	GTG
O. sativa indica	IRIS_313-11965	3K rice genome	GTG
O. sativa indica	IRIS_313-11966	3K rice genome	GTG
O. sativa indica	IRIS_313-11968	3K rice genome	GTG
O. sativa indica	IRIS_313-11969	3K rice genome	GTG
O. sativa indica	IRIS_313-11974	3K rice genome	GTG
O. sativa indica	IRIS_313-11975	3K rice genome	GTG
O. sativa indica	IRIS_313-11976	3K rice genome	GTG
O. sativa indica	IRIS_313-11978	3K rice genome	GTG
O. sativa indica	IRIS_313-11979	3K rice genome	GTG
O. sativa indica	IRIS_313-11980	3K rice genome	GTG
O. sativa indica	IRIS_313-11983	3K rice genome	GTG
O. sativa indica	IRIS_313-11986	3K rice genome	GTG
O. sativa indica	IRIS_313-11989	3K rice genome	GTG
O. sativa indica	IRIS_313-11990	3K rice genome	GTG
O. sativa indica	IRIS_313-11991	3K rice genome	GTG
O. sativa indica	IRIS_313-11992	3K rice genome	GTG
O. sativa indica	IRIS_313-11996	3K rice genome	GTG
O. sativa indica	IRIS_313-11997	3K rice genome	GTG
O. sativa indica	IRIS_313-11998	3K rice genome	GTG
O. sativa indica	IRIS_313-11999	3K rice genome	GTG
O. sativa indica	IRIS_313-12000	3K rice genome	GTG
O. sativa indica	IRIS_313-12005	3K rice genome	GTG
O. sativa indica	IRIS_313-12009	3K rice genome	GTG
O. sativa indica	IRIS_313-12010	3K rice genome	GTG
O. sativa indica	IRIS_313-12012	3K rice genome	GTG
O. sativa indica	IRIS_313-12013	3K rice genome	GTG
O. sativa indica	IRIS_313-12014	3K rice genome	GTG
O. sativa indica	IRIS_313-12015	3K rice genome	GTG
O. sativa indica	IRIS_313-12024	3K rice genome	GTG
O. sativa indica	IRIS_313-12027	3K rice genome	GTG
O. sativa indica	IRIS_313-12033	3K rice genome	GTG
O. sativa indica	IRIS_313-12036	3K rice genome	GTG
O. sativa indica	IRIS_313-12037	3K rice genome	GTG
O. sativa indica	IRIS_313-12038	3K rice genome	GTG
O. sativa indica	IRIS_313-12039	3K rice genome	GTG
O. sativa indica	IRIS_313-12040	3K rice genome	GTG
O. sativa indica	IRIS_313-12041	3K rice genome	GTG
O. sativa indica	IRIS_313-12042	3K rice genome	GTG
O. sativa indica	IRIS_313-12043	3K rice genome	GTG
O. sativa indica	IRIS_313-12044	3K rice genome	GTG
O. sativa indica	IRIS_313-12046	3K rice genome	GTG
O. sativa indica	IRIS_313-12047	3K rice genome	GTG
O. sativa indica	IRIS_313-12048	3K rice genome	GTG
O. sativa indica	IRIS_313-12049	3K rice genome	GTG
O. sativa indica	IRIS_313-12058	3K rice genome	GTG
O. sativa indica	IRIS_313-12066	3K rice genome	GTG
O. sativa indica	IRIS_313-12079	3K rice genome	GTG
O. sativa indica	IRIS_313-12080	3K rice genome	GTG
O. sativa indica	IRIS_313-12081	3K rice genome	GTG
O. sativa indica	IRIS_313-12096	3K rice genome	GTG
O. sativa indica	IRIS_313-12097	3K rice genome	GTG
O. sativa indica	IRIS_313-12101	3K rice genome	GTG
O. sativa indica	IRIS_313-12102	3K rice genome	GTG
O. sativa indica	IRIS_313-12109	3K rice genome	GTG
O. sativa indica	IRIS_313-12121	3K rice genome	GTG
O. sativa indica	IRIS_313-12127	3K rice genome	GTG
O. sativa indica	IRIS_313-12128	3K rice genome	GTG
O. sativa indica	IRIS_313-12130	3K rice genome	GTG
O. sativa indica	IRIS_313-12131	3K rice genome	GTG
O. sativa indica	IRIS_313-12133	3K rice genome	GTG
O. sativa indica	IRIS_313-12135	3K rice genome	GTG
O. sativa indica	IRIS_313-12142	3K rice genome	GTG
O. sativa indica	IRIS_313-12143	3K rice genome	GTG
O. sativa indica	IRIS_313-12147	3K rice genome	GTG
O. sativa indica	IRIS_313-12148	3K rice genome	GTG
O. sativa indica	IRIS_313-12151	3K rice genome	GTG
O. sativa indica	IRIS_313-12152	3K rice genome	GTG
O. sativa indica	IRIS_313-12161	3K rice genome	GTG
O. sativa indica	IRIS_313-12188	3K rice genome	GTG
O. sativa indica	IRIS_313-12193	3K rice genome	GTG
O. sativa indica	IRIS_313-12194	3K rice genome	GTG
O. sativa indica	IRIS_313-12221	3K rice genome	GTG
O. sativa indica	IRIS_313-12222	3K rice genome	GTG
O. sativa indica	IRIS_313-12224	3K rice genome	GTG
O. sativa indica	IRIS_313-12225	3K rice genome	GTG
O. sativa indica	IRIS_313-12229	3K rice genome	GTG
O. sativa indica	IRIS_313-12231	3K rice genome	GTG
O. sativa indica	IRIS_313-12234	3K rice genome	GTG
O. sativa indica	IRIS_313-12236	3K rice genome	GTG
O. sativa indica	IRIS_313-12237	3K rice genome	GTG
O. sativa indica	IRIS_313-12240	3K rice genome	GTG
O. sativa indica	IRIS_313-12246	3K rice genome	GTG
O. sativa indica	IRIS_313-12247	3K rice genome	GTG
O. sativa indica	IRIS_313-12249	3K rice genome	GTG
O. sativa indica	IRIS_313-12251	3K rice genome	GTG
O. sativa indica	IRIS_313-12259	3K rice genome	GTG
O. sativa indica	IRIS_313-12260	3K rice genome	GTG
O. sativa indica	IRIS_313-12261	3K rice genome	GTG
O. sativa indica	IRIS_313-12263	3K rice genome	GTG
O. sativa indica	IRIS_313-12273	3K rice genome	GTG
O. sativa indica	IRIS_313-12284	3K rice genome	GTG
O. sativa indica	IRIS_313-12286	3K rice genome	GTG
O. sativa indica	IRIS_313-12287	3K rice genome	GTG
O. sativa indica	IRIS_313-12288	3K rice genome	GTG
O. sativa indica	IRIS_313-12292	3K rice genome	GTG
O. sativa indica	IRIS_313-12296	3K rice genome	GTG
O. sativa indica	IRIS_313-12302	3K rice genome	GTG
O. sativa indica	IRIS_313-12305	3K rice genome	GTG
O. sativa indica	IRIS_313-12308	3K rice genome	GTG
O. sativa indica	IRIS_313-12309	3K rice genome	GTG
O. sativa indica	IRIS_313-12319	3K rice genome	GTG
O. sativa indica	IRIS_313-12325	3K rice genome	GTG
O. sativa indica	IRIS_313-12334	3K rice genome	GTG
O. sativa indica	IRIS_313-15901	3K rice genome	GTG
O. sativa indica	IRIS_313-15902	3K rice genome	GTG
O. sativa indica	IRIS_313-7620	3K rice genome	GTG
O. sativa indica	IRIS_313-7635	3K rice genome	GTG
O. sativa indica	IRIS_313-7636	3K rice genome	GTG
O. sativa indica	IRIS_313-7650	3K rice genome	GTG
O. sativa indica	IRIS_313-7651	3K rice genome	GTG
O. sativa indica	IRIS_313-7654	3K rice genome	GTG
O. sativa indica	IRIS_313-7685	3K rice genome	GTG
O. sativa indica	IRIS_313-7689	3K rice genome	GTG
O. sativa indica	IRIS_313-7691	3K rice genome	GTG
O. sativa indica	IRIS_313-7720	3K rice genome	GTG
O. sativa indica	IRIS_313-7728	3K rice genome	GTG
O. sativa indica	IRIS_313-7736	3K rice genome	GTG
O. sativa indica	IRIS_313-7758	3K rice genome	GTG
O. sativa indica	IRIS_313-7766	3K rice genome	GTG
O. sativa indica	IRIS_313-7770	3K rice genome	GTG
O. sativa indica	IRIS_313-7773	3K rice genome	GTG
O. sativa indica	IRIS_313-7799	3K rice genome	GTG
O. sativa indica	IRIS_313-7807	3K rice genome	GTG
O. sativa indica	IRIS_313-7808	3K rice genome	GTG
O. sativa indica	IRIS_313-7815	3K rice genome	GTG
O. sativa indica	IRIS_313-7816	3K rice genome	GTG
O. sativa indica	IRIS_313-7819	3K rice genome	GTG
O. sativa indica	IRIS_313-7820	3K rice genome	GTG
O. sativa indica	IRIS_313-7824	3K rice genome	GTG
O. sativa indica	IRIS_313-7826	3K rice genome	GTG
O. sativa indica	IRIS_313-7832	3K rice genome	GTG
O. sativa indica	IRIS_313-8244	3K rice genome	GTG
O. sativa indica	IRIS_313-8253	3K rice genome	GTG
O. sativa indica	IRIS_313-8291	3K rice genome	GTG
O. sativa indica	IRIS_313-8293	3K rice genome	GTG
O. sativa indica	IRIS_313-8305	3K rice genome	GTG
O. sativa indica	IRIS_313-8312	3K rice genome	GTG
O. sativa indica	IRIS_313-8316	3K rice genome	GTG
O. sativa indica	IRIS_313-8349	3K rice genome	GTG
O. sativa indica	IRIS_313-8391	3K rice genome	GTG
O. sativa indica	IRIS_313-8392	3K rice genome	GTG
O. sativa indica	IRIS_313-8407	3K rice genome	GTG
O. sativa indica	IRIS_313-8433	3K rice genome	GTG
O. sativa indica	IRIS_313-8435	3K rice genome	GTG
O. sativa indica	IRIS_313-8450	3K rice genome	GTG
O. sativa indica	IRIS_313-8454	3K rice genome	GTG
O. sativa indica	IRIS_313-8457	3K rice genome	GTG
O. sativa indica	IRIS_313-8466	3K rice genome	GTG
O. sativa indica	IRIS_313-8468	3K rice genome	GTG
O. sativa indica	IRIS_313-8474	3K rice genome	GTG
O. sativa indica	IRIS_313-8485	3K rice genome	GTG
O. sativa indica	IRIS_313-8492	3K rice genome	GTG
O. sativa indica	IRIS_313-8493	3K rice genome	GTG
O. sativa indica	IRIS_313-8509	3K rice genome	GTG
O. sativa indica	IRIS_313-8514	3K rice genome	GTG
O. sativa indica	IRIS_313-8530	3K rice genome	GTG
O. sativa indica	IRIS_313-8536	3K rice genome	GTG
O. sativa indica	IRIS_313-8557	3K rice genome	GTG
O. sativa indica	IRIS_313-8559	3K rice genome	GTG
O. sativa indica	IRIS_313-8567	3K rice genome	GTG
O. sativa indica	IRIS_313-8568	3K rice genome	GTG
O. sativa indica	IRIS_313-8571	3K rice genome	GTG
O. sativa indica	IRIS_313-8586	3K rice genome	GTG
O. sativa indica	IRIS_313-8591	3K rice genome	GTG
O. sativa indica	IRIS_313-8595	3K rice genome	GTG
O. sativa indica	IRIS_313-8606	3K rice genome	GTG
O. sativa indica	IRIS_313-8608	3K rice genome	GTG
O. sativa indica	IRIS_313-8614	3K rice genome	GTG
O. sativa indica	IRIS_313-8616	3K rice genome	GTG
O. sativa indica	IRIS_313-8621	3K rice genome	GTG
O. sativa indica	IRIS_313-8622	3K rice genome	GTG
O. sativa indica	IRIS_313-8631	3K rice genome	GTG
O. sativa indica	IRIS_313-8632	3K rice genome	GTG
O. sativa indica	IRIS_313-8638	3K rice genome	GTG
O. sativa indica	IRIS_313-8643	3K rice genome	GTG
O. sativa indica	IRIS_313-8645	3K rice genome	GTG
O. sativa indica	IRIS_313-8647	3K rice genome	GTG
O. sativa indica	IRIS_313-8660	3K rice genome	GTG
O. sativa indica	IRIS_313-8674	3K rice genome	GTG
O. sativa indica	IRIS_313-8679	3K rice genome	GTG
O. sativa indica	IRIS_313-8681	3K rice genome	GTG
O. sativa indica	IRIS_313-8683	3K rice genome	GTG
O. sativa indica	IRIS_313-8697	3K rice genome	GTG
O. sativa indica	IRIS_313-8702	3K rice genome	GTG
O. sativa indica	IRIS_313-8703	3K rice genome	GTG
O. sativa indica	IRIS_313-8704	3K rice genome	GTG
O. sativa indica	IRIS_313-8713	3K rice genome	GTG
O. sativa indica	IRIS_313-8722	3K rice genome	GTG
O. sativa indica	IRIS_313-8723	3K rice genome	GTG
O. sativa indica	IRIS_313-8725	3K rice genome	GTG
O. sativa indica	IRIS_313-8727	3K rice genome	GTG
O. sativa indica	IRIS_313-8731	3K rice genome	GTG
O. sativa indica	IRIS_313-8732	3K rice genome	GTG
O. sativa indica	IRIS_313-8733	3K rice genome	GTG
O. sativa indica	IRIS_313-8737	3K rice genome	GTG
O. sativa indica	IRIS_313-8744	3K rice genome	GTG
O. sativa indica	IRIS_313-8751	3K rice genome	GTG
O. sativa indica	IRIS_313-8754	3K rice genome	GTG
O. sativa indica	IRIS_313-8757	3K rice genome	GTG
O. sativa indica	IRIS_313-8767	3K rice genome	GTG
O. sativa indica	IRIS_313-8781	3K rice genome	ATG
O. sativa indica	IRIS_313-8785	3K rice genome	GTG
O. sativa indica	IRIS_313-8793	3K rice genome	GTG
O. sativa indica	IRIS_313-8796	3K rice genome	GTG
O. sativa indica	IRIS_313-8811	3K rice genome	GTG
O. sativa indica	IRIS_313-8831	3K rice genome	GTG
O. sativa indica	IRIS_313-8833	3K rice genome	GTG
O. sativa indica	IRIS_313-8844	3K rice genome	GTG
O. sativa indica	IRIS_313-8850	3K rice genome	GTG
O. sativa indica	IRIS_313-8854	3K rice genome	GTG
O. sativa indica	IRIS_313-8870	3K rice genome	GTG
O. sativa indica	IRIS_313-8895	3K rice genome	GTG
O. sativa indica	IRIS_313-8900	3K rice genome	GTG
O. sativa indica	IRIS_313-8903	3K rice genome	GTG
O. sativa indica	IRIS_313-8909	3K rice genome	GTG
O. sativa indica	IRIS_313-8920	3K rice genome	GTG
O. sativa indica	IRIS_313-8922	3K rice genome	GTG
O. sativa indica	IRIS_313-8924	3K rice genome	GTG
O. sativa indica	IRIS_313-8925	3K rice genome	GTG
O. sativa indica	IRIS_313-8930	3K rice genome	GTG
O. sativa indica	IRIS_313-8932	3K rice genome	GTG
O. sativa indica	IRIS_313-8940	3K rice genome	GTG
O. sativa indica	IRIS_313-8948	3K rice genome	GTG
O. sativa indica	IRIS_313-8956	3K rice genome	GTG
O. sativa indica	IRIS_313-8957	3K rice genome	GTG
O. sativa indica	IRIS_313-8968	3K rice genome	GTG
O. sativa indica	IRIS_313-8978	3K rice genome	GTG
O. sativa indica	IRIS_313-8980	3K rice genome	GTG
O. sativa indica	IRIS_313-8985	3K rice genome	GTG
O. sativa indica	IRIS_313-8988	3K rice genome	GTG
O. sativa indica	IRIS_313-8996	3K rice genome	GTG
O. sativa indica	IRIS_313-9005	3K rice genome	GTG
O. sativa indica	IRIS_313-9006	3K rice genome	GTG
O. sativa indica	IRIS_313-9019	3K rice genome	GTG
O. sativa indica	IRIS_313-9020	3K rice genome	GTG
O. sativa indica	IRIS_313-9032	3K rice genome	GTG
O. sativa indica	IRIS_313-9039	3K rice genome	GTG
O. sativa indica	IRIS_313-9044	3K rice genome	GTG
O. sativa indica	IRIS_313-9049	3K rice genome	GTG
O. sativa indica	IRIS_313-9054	3K rice genome	GTG
O. sativa indica	IRIS_313-9065	3K rice genome	GTG
O. sativa indica	IRIS_313-9066	3K rice genome	GTG
O. sativa indica	IRIS_313-9067	3K rice genome	GTG
O. sativa indica	IRIS_313-9070	3K rice genome	GTG
O. sativa indica	IRIS_313-9072	3K rice genome	GTG
O. sativa indica	IRIS_313-9097	3K rice genome	GTG
O. sativa indica	IRIS_313-9098	3K rice genome	GTG
O. sativa indica	IRIS_313-9102	3K rice genome	GTG
O. sativa indica	IRIS_313-9111	3K rice genome	GTG
O. sativa indica	IRIS_313-9112	3K rice genome	GTG
O. sativa indica	IRIS_313-9115	3K rice genome	GTG
O. sativa indica	IRIS_313-9117	3K rice genome	GTG
O. sativa indica	IRIS_313-9119	3K rice genome	GTG
O. sativa indica	IRIS_313-9121	3K rice genome	GTG
O. sativa indica	IRIS_313-9131	3K rice genome	GTG
O. sativa indica	IRIS_313-9139	3K rice genome	GTG
O. sativa indica	IRIS_313-9148	3K rice genome	GTG
O. sativa indica	IRIS_313-9156	3K rice genome	GTG
O. sativa indica	IRIS_313-9174	3K rice genome	GTG
O. sativa indica	IRIS_313-9198	3K rice genome	GTG
O. sativa indica	IRIS_313-9204	3K rice genome	GTG
O. sativa indica	IRIS_313-9208	3K rice genome	GTG
O. sativa indica	IRIS_313-9209	3K rice genome	GTG
O. sativa indica	IRIS_313-9210	3K rice genome	GTG
O. sativa indica	IRIS_313-9218	3K rice genome	GTG
O. sativa indica	IRIS_313-9227	3K rice genome	GTG
O. sativa indica	IRIS_313-9251	3K rice genome	GTG
O. sativa indica	IRIS_313-9253	3K rice genome	GTG
O. sativa indica	IRIS_313-9258	3K rice genome	GTG
O. sativa indica	IRIS_313-9259	3K rice genome	GTG
O. sativa indica	IRIS_313-9262	3K rice genome	GTG
O. sativa indica	IRIS_313-9271	3K rice genome	GTG
O. sativa indica	IRIS_313-9273	3K rice genome	GTG
O. sativa indica	IRIS_313-9281	3K rice genome	GTG
O. sativa indica	IRIS_313-9286	3K rice genome	GTG
O. sativa indica	IRIS_313-9287	3K rice genome	GTG
O. sativa indica	IRIS_313-9288	3K rice genome	GTG
O. sativa indica	IRIS_313-9294	3K rice genome	GTG
O. sativa indica	IRIS_313-9302	3K rice genome	GTG
O. sativa indica	IRIS_313-9310	3K rice genome	GTG
O. sativa indica	IRIS_313-9320	3K rice genome	GTG
O. sativa indica	IRIS_313-9324	3K rice genome	GTG
O. sativa indica	IRIS_313-9325	3K rice genome	GTG
O. sativa indica	IRIS_313-9329	3K rice genome	GTG
O. sativa indica	IRIS_313-9342	3K rice genome	GTG
O. sativa indica	IRIS_313-9348	3K rice genome	GTG
O. sativa indica	IRIS_313-9357	3K rice genome	GTG
O. sativa indica	IRIS_313-9360	3K rice genome	GTG
O. sativa indica	IRIS_313-9372	3K rice genome	GTG
O. sativa indica	IRIS_313-9384	3K rice genome	GTG
O. sativa indica	IRIS_313-9388	3K rice genome	GTG
O. sativa indica	IRIS_313-9391	3K rice genome	GTG
O. sativa indica	IRIS_313-9397	3K rice genome	GTG
O. sativa indica	IRIS_313-9403	3K rice genome	GTG
O. sativa indica	IRIS_313-9406	3K rice genome	GTG
O. sativa indica	IRIS_313-9409	3K rice genome	GTG
O. sativa indica	IRIS_313-9415	3K rice genome	GTG
O. sativa indica	IRIS_313-9433	3K rice genome	GTG
O. sativa indica	IRIS_313-9461	3K rice genome	GTG
O. sativa indica	IRIS_313-9469	3K rice genome	GTG
O. sativa indica	IRIS_313-9482	3K rice genome	GTG
O. sativa indica	IRIS_313-9492	3K rice genome	GTG
O. sativa indica	IRIS_313-9505	3K rice genome	GTG
O. sativa indica	IRIS_313-9533	3K rice genome	GTG
O. sativa indica	IRIS_313-9547	3K rice genome	GTG
O. sativa indica	IRIS_313-9557	3K rice genome	GTG
O. sativa indica	IRIS_313-9566	3K rice genome	GTG
O. sativa indica	IRIS_313-9582	3K rice genome	GTG
O. sativa indica	IRIS_313-9590	3K rice genome	GTG
O. sativa indica	IRIS_313-9605	3K rice genome	GTG
O. sativa indica	IRIS_313-9606	3K rice genome	GTG
O. sativa indica	IRIS_313-9611	3K rice genome	GTG
O. sativa indica	IRIS_313-9617	3K rice genome	GTG
O. sativa indica	IRIS_313-9637	3K rice genome	GTG
O. sativa indica	IRIS_313-9669	3K rice genome	GTG
O. sativa indica	IRIS_313-9694	3K rice genome	GTG
O. sativa indica	IRIS_313-9697	3K rice genome	GTG
O. sativa indica	IRIS_313-9699	3K rice genome	GTG
O. sativa indica	IRIS_313-9705	3K rice genome	GTG
O. sativa indica	IRIS_313-9706	3K rice genome	GTG
O. sativa indica	IRIS_313-9708	3K rice genome	GTG
O. sativa indica	IRIS_313-9723	3K rice genome	GTG
O. sativa indica	IRIS_313-9730	3K rice genome	GTG
O. sativa indica	IRIS_313-9732	3K rice genome	GTG
O. sativa indica	IRIS_313-9740	3K rice genome	GTG
O. sativa indica	IRIS_313-9795	3K rice genome	GTG
O. sativa indica	IRIS_313-9822	3K rice genome	GTG
O. sativa indica	IRIS_313-9832	3K rice genome	GTG
O. sativa indica	IRIS_313-9862	3K rice genome	GTG
O. sativa indica	IRIS_313-9867	3K rice genome	GTG
O. sativa indica	IRIS_313-9898	3K rice genome	GTG
O. sativa indica	IRIS_313-9917	3K rice genome	GTG
O. sativa indica	IRIS_313-9922	3K rice genome	GTG
O. sativa indica	IRIS_313-9925	3K rice genome	GTG
O. sativa indica	IRIS_313-9935	3K rice genome	GTG
O. sativa indica	IRIS_313-9936	3K rice genome	GTG
O. sativa indica	IRIS_313-9940	3K rice genome	GTG
O. sativa indica	IRIS_313-9966	3K rice genome	GTG
O. sativa indica	IRIS_313-9970	3K rice genome	GTG
O. sativa indica	IRIS_313-9976	3K rice genome	GTG
O. sativa indica	IRIS_313-9989	3K rice genome	GTG
O. rufipogon	W3074|OrIII	OryzaGenome	ATG
O. rufipogon	W3075|OrIII	OryzaGenome	ATG
O. rufipogon	W3002|OrIII	OryzaGenome	ATG
O. rufipogon	W0125|OrIII	OryzaGenome	ATG
O. rufipogon	W0153|OrIII	OryzaGenome	ATG
O. rufipogon	W1782|OrIII	OryzaGenome	ATG
O. rufipogon	W2005|OrIII	OryzaGenome	ATG
O. rufipogon	W2007|OrIII	OryzaGenome	ATG
O. rufipogon	W3020|OrIII	OryzaGenome	ATG
O. rufipogon	W3028|OrIII	OryzaGenome	ATG
O. rufipogon	W1214|OrIII	OryzaGenome	ATG
O. rufipogon	W1809|OrIII	OryzaGenome	ATG
O. rufipogon	W1952|OrIII	OryzaGenome	ATG
O. rufipogon	W1963|OrIII	OryzaGenome	ATG
O. rufipogon	W1991|OrIII	OryzaGenome	ATG
O. rufipogon	W2099|OrIII	OryzaGenome	ATG
O. rufipogon	W2108|OrIII	OryzaGenome	ATG
O. rufipogon	W2198|OrIII	OryzaGenome	ATG
O. rufipogon	W2267|OrIII	OryzaGenome	ATG
O. rufipogon	W3013|OrIII	OryzaGenome	ATG
O. rufipogon	W3015|OrIII	OryzaGenome	ATG
O. rufipogon	W3018|OrIII	OryzaGenome	ATG
O. rufipogon	W3027|OrIII	OryzaGenome	ATG
O. rufipogon	W3043|OrIII	OryzaGenome	ATG
O. rufipogon	W3044|OrIII	OryzaGenome	ATG
O. rufipogon	W3045|OrIII	OryzaGenome	ATG
O. rufipogon	W3046|OrIII	OryzaGenome	ATG
O. rufipogon	W3048|OrIII	OryzaGenome	ATG
O. rufipogon	W3054|OrIII	OryzaGenome	ATG
O. rufipogon	W3079|OrIII	OryzaGenome	ATG
O. rufipogon	W3080|OrIII	OryzaGenome	ATG
O. rufipogon	W3086|OrIII	OryzaGenome	ATG
O. rufipogon	W3092|OrIII	OryzaGenome	ATG
O. rufipogon	W3095|OrIII	OryzaGenome	ATG
O. rufipogon	W1943|OrIII	OryzaGenome	ATG
O. rufipogon	W1945|OrIII	OryzaGenome	ATG
O. rufipogon	W2057|OrIII	OryzaGenome	ATG
O. rufipogon	W1084|OrI	OryzaGenome	ATG
O. rufipogon	W1818|OrI	OryzaGenome	ATG
O. rufipogon	W2271|OrI	OryzaGenome	GTG
O. rufipogon	W2302|OrI	OryzaGenome	GTG
O. rufipogon	W0630|OrI	OryzaGenome	GTG
O. rufipogon	W1230|OrI	OryzaGenome	GTG
O. rufipogon	W1551|OrI	OryzaGenome	GTG
O. rufipogon	W1866|OrI	OryzaGenome	GTG
O. rufipogon	W1921|OrI	OryzaGenome	GTG
O. rufipogon	W2263|OrI	OryzaGenome	GTG
O. rufipogon	W0628|OrII	OryzaGenome	ATG
O. rufipogon	W1122|OrII	OryzaGenome	ATG
O. rufipogon	W1552|OrII	OryzaGenome	ATG
O. rufipogon	W1880|OrII	OryzaGenome	ATG
O. rufipogon	W1882|OrII	OryzaGenome	ATG
O. rufipogon	W1884|OrII	OryzaGenome	ATG
O. rufipogon	W1891|OrII	OryzaGenome	ATG
O. rufipogon	W1895|OrII	OryzaGenome	ATG
O. rufipogon	W1916|OrII	OryzaGenome	ATG
O. rufipogon	W1919|OrII	OryzaGenome	ATG
O. rufipogon	W1971|OrII	OryzaGenome	ATG
O. rufipogon	W1972|OrII	OryzaGenome	ATG
O. rufipogon	W1975|OrII	OryzaGenome	ATG
O. rufipogon	W1977|OrII	OryzaGenome	ATG
O. rufipogon	W1979|OrII	OryzaGenome	ATG
O. rufipogon	W2017|OrII	OryzaGenome	ATG
O. rufipogon	W2021|OrII	OryzaGenome	ATG
O. rufipogon	W2022|OrII	OryzaGenome	ATG
O. rufipogon	W2024|OrII	OryzaGenome	ATG
O. rufipogon	W2030|OrII	OryzaGenome	ATG
O. rufipogon	W2055|OrII	OryzaGenome	ATG
O. rufipogon	W2197|OrII	OryzaGenome	ATG
O. rufipogon	W2288|OrII	OryzaGenome	ATG
O. rufipogon	W2308|OrII	OryzaGenome	ATG
O. rufipogon	W3084|OrII	OryzaGenome	ATG
O. rufipogon	W3089|OrII	OryzaGenome	ATG
O. rufipogon	W3097|OrII	OryzaGenome	ATG
O. rufipogon	W0120|OrII	OryzaGenome	GTG
O. rufipogon	W1981|OrII	OryzaGenome	ATG
O. longistaminata	/	Gramene	GTG
O. glumaepatula	/	Gramene	GTG
O. barthi	/	Gramene	GTG
O. sativa japonica	NH001	RiceSuperPIRdb	ATG
O. sativa japonica	NH002	RiceSuperPIRdb	ATG
O. sativa japonica	NH003	RiceSuperPIRdb	ATG
O. sativa japonica	NH005	RiceSuperPIRdb	ATG
O. sativa japonica	NH013	RiceSuperPIRdb	ATG
O. sativa japonica	NH016	RiceSuperPIRdb	ATG
O. sativa japonica	NH017	RiceSuperPIRdb	ATG
O. sativa japonica	NH022	RiceSuperPIRdb	ATG
O. sativa japonica	NH030	RiceSuperPIRdb	ATG
O. sativa japonica	NH033	RiceSuperPIRdb	ATG
O. sativa japonica	NH034	RiceSuperPIRdb	ATG
O. sativa japonica	NH038	RiceSuperPIRdb	ATG
O. sativa japonica	NH039	RiceSuperPIRdb	ATG
O. sativa japonica	NH040	RiceSuperPIRdb	ATG
O. sativa japonica	NH041	RiceSuperPIRdb	ATG
O. sativa japonica	NH046	RiceSuperPIRdb	ATG
O. sativa japonica	NH047	RiceSuperPIRdb	ATG
O. sativa japonica	NH048	RiceSuperPIRdb	ATG
O. sativa japonica	NH060	RiceSuperPIRdb	ATG
O. sativa japonica	NH061	RiceSuperPIRdb	ATG
O. sativa japonica	NH062	RiceSuperPIRdb	ATG
O. sativa japonica	NH072	RiceSuperPIRdb	ATG
O. sativa japonica	NH087	RiceSuperPIRdb	ATG
O. sativa japonica	NH089	RiceSuperPIRdb	ATG
O. sativa japonica	NH096	RiceSuperPIRdb	ATG
O. sativa japonica	NH117	RiceSuperPIRdb	ATG
O. sativa japonica	NH119	RiceSuperPIRdb	ATG
O. sativa japonica	NH125	RiceSuperPIRdb	ATG
O. sativa japonica	NH131	RiceSuperPIRdb	ATG
O. sativa japonica	NH135	RiceSuperPIRdb	ATG
O. sativa japonica	NH137	RiceSuperPIRdb	ATG
O. sativa japonica	NH141	RiceSuperPIRdb	ATG
O. sativa japonica	NH142	RiceSuperPIRdb	ATG
O. sativa japonica	NH145	RiceSuperPIRdb	ATG
O. sativa japonica	NH146	RiceSuperPIRdb	ATG
O. sativa japonica	NH147	RiceSuperPIRdb	ATG
O. sativa japonica	NH148	RiceSuperPIRdb	ATG
O. sativa japonica	NH149	RiceSuperPIRdb	ATG
O. sativa japonica	NH152	RiceSuperPIRdb	ATG
O. sativa japonica	NH155	RiceSuperPIRdb	ATG
O. sativa japonica	NH156	RiceSuperPIRdb	ATG
O. sativa japonica	NH168	RiceSuperPIRdb	ATG
O. sativa japonica	NH171	RiceSuperPIRdb	ATG
O. sativa japonica	NH175	RiceSuperPIRdb	ATG
O. sativa japonica	NH176	RiceSuperPIRdb	ATG
O. sativa japonica	NH189	RiceSuperPIRdb	ATG
O. sativa japonica	NH191	RiceSuperPIRdb	ATG
O. sativa japonica	NH193	RiceSuperPIRdb	ATG
O. sativa japonica	NH201	RiceSuperPIRdb	ATG
O. sativa japonica	NH204	RiceSuperPIRdb	ATG
O. sativa japonica	NH205	RiceSuperPIRdb	ATG
O. sativa japonica	NH212	RiceSuperPIRdb	ATG
O. sativa japonica	NH221	RiceSuperPIRdb	ATG
O. sativa japonica	NH223	RiceSuperPIRdb	ATG
O. sativa japonica	NH232	RiceSuperPIRdb	ATG
O. sativa japonica	NH238	RiceSuperPIRdb	ATG
O. sativa japonica	NH240	RiceSuperPIRdb	ATG
O. sativa japonica	NH242	RiceSuperPIRdb	ATG
O. sativa indica	NH006	RiceSuperPIRdb	GTG
O. sativa indica	NH007	RiceSuperPIRdb	GTG
O. sativa indica	NH008	RiceSuperPIRdb	GTG
O. sativa indica	NH009	RiceSuperPIRdb	GTG
O. sativa indica	NH010	RiceSuperPIRdb	GTG
O. sativa indica	NH011	RiceSuperPIRdb	GTG
O. sativa indica	NH012	RiceSuperPIRdb	GTG
O. sativa indica	NH014	RiceSuperPIRdb	GTG
O. sativa indica	NH018	RiceSuperPIRdb	GTG
O. sativa indica	NH019	RiceSuperPIRdb	GTG
O. sativa indica	NH021	RiceSuperPIRdb	GTG
O. sativa indica	NH024	RiceSuperPIRdb	GTG
O. sativa indica	NH025	RiceSuperPIRdb	GTG
O. sativa indica	NH027	RiceSuperPIRdb	GTG
O. sativa indica	NH028	RiceSuperPIRdb	GTG
O. sativa indica	NH029	RiceSuperPIRdb	GTG
O. sativa indica	NH035	RiceSuperPIRdb	GTG
O. sativa indica	NH036	RiceSuperPIRdb	GTG
O. sativa indica	NH042	RiceSuperPIRdb	GTG
O. sativa indica	NH044	RiceSuperPIRdb	GTG
O. sativa indica	NH045	RiceSuperPIRdb	GTG
O. sativa indica	NH051	RiceSuperPIRdb	GTG
O. sativa indica	NH052	RiceSuperPIRdb	GTG
O. sativa indica	NH053	RiceSuperPIRdb	GTG
O. sativa indica	NH054	RiceSuperPIRdb	GTG
O. sativa indica	NH055	RiceSuperPIRdb	GTG
O. sativa indica	NH056	RiceSuperPIRdb	GTG
O. sativa indica	NH057	RiceSuperPIRdb	GTG
O. sativa indica	NH058	RiceSuperPIRdb	GTG
O. sativa indica	NH063	RiceSuperPIRdb	GTG
O. sativa indica	NH064	RiceSuperPIRdb	GTG
O. sativa indica	NH065	RiceSuperPIRdb	GTG
O. sativa indica	NH066	RiceSuperPIRdb	GTG
O. sativa indica	NH067	RiceSuperPIRdb	GTG
O. sativa indica	NH069	RiceSuperPIRdb	GTG
O. sativa indica	NH070	RiceSuperPIRdb	GTG
O. sativa indica	NH073	RiceSuperPIRdb	GTG
O. sativa indica	NH074	RiceSuperPIRdb	GTG
O. sativa indica	NH076	RiceSuperPIRdb	GTG
O. sativa indica	NH077	RiceSuperPIRdb	GTG
O. sativa indica	NH079	RiceSuperPIRdb	GTG
O. sativa indica	NH080	RiceSuperPIRdb	GTG
O. sativa indica	NH081	RiceSuperPIRdb	GTG
O. sativa indica	NH082	RiceSuperPIRdb	GTG
O. sativa indica	NH083	RiceSuperPIRdb	GTG
O. sativa indica	NH084	RiceSuperPIRdb	GTG
O. sativa indica	NH085	RiceSuperPIRdb	GTG
O. sativa indica	NH090	RiceSuperPIRdb	GTG
O. sativa indica	NH092	RiceSuperPIRdb	GTG
O. sativa indica	NH093	RiceSuperPIRdb	GTG
O. sativa indica	NH094	RiceSuperPIRdb	GTG
O. sativa indica	NH097	RiceSuperPIRdb	GTG
O. sativa indica	NH098	RiceSuperPIRdb	GTG
O. sativa indica	NH099	RiceSuperPIRdb	GTG
O. sativa indica	NH100	RiceSuperPIRdb	GTG
O. sativa indica	NH101	RiceSuperPIRdb	GTG
O. sativa indica	NH103	RiceSuperPIRdb	GTG
O. sativa indica	NH104	RiceSuperPIRdb	GTG
O. sativa indica	NH105	RiceSuperPIRdb	GTG
O. sativa indica	NH107	RiceSuperPIRdb	GTG
O. sativa indica	NH109	RiceSuperPIRdb	GTG
O. sativa indica	NH110	RiceSuperPIRdb	GTG
O. sativa indica	NH111	RiceSuperPIRdb	GTG
O. sativa indica	NH112	RiceSuperPIRdb	GTG
O. sativa indica	NH113	RiceSuperPIRdb	GTG
O. sativa indica	NH114	RiceSuperPIRdb	GTG
O. sativa indica	NH115	RiceSuperPIRdb	GTG
O. sativa indica	NH116	RiceSuperPIRdb	GTG
O. sativa indica	NH118	RiceSuperPIRdb	GTG
O. sativa indica	NH120	RiceSuperPIRdb	GTG
O. sativa indica	NH122	RiceSuperPIRdb	GTG
O. sativa indica	NH123	RiceSuperPIRdb	GTG
O. sativa indica	NH128	RiceSuperPIRdb	GTG
O. sativa indica	NH129	RiceSuperPIRdb	GTG
O. sativa indica	NH130	RiceSuperPIRdb	GTG
O. sativa indica	NH132	RiceSuperPIRdb	GTG
O. sativa indica	NH134	RiceSuperPIRdb	GTG
O. sativa indica	NH136	RiceSuperPIRdb	GTG
O. sativa indica	NH138	RiceSuperPIRdb	GTG
O. sativa indica	NH139	RiceSuperPIRdb	GTG
O. sativa indica	NH140	RiceSuperPIRdb	GTG
O. sativa indica	NH143	RiceSuperPIRdb	GTG
O. sativa indica	NH150	RiceSuperPIRdb	GTG
O. sativa indica	NH151	RiceSuperPIRdb	GTG
O. sativa indica	NH153	RiceSuperPIRdb	GTG
O. sativa indica	NH158	RiceSuperPIRdb	GTG
O. sativa indica	NH159	RiceSuperPIRdb	GTG
O. sativa indica	NH166	RiceSuperPIRdb	GTG
O. sativa indica	NH167	RiceSuperPIRdb	GTG
O. sativa indica	NH170	RiceSuperPIRdb	GTG
O. sativa indica	NH173	RiceSuperPIRdb	GTG
O. sativa indica	NH174	RiceSuperPIRdb	GTG
O. sativa indica	NH177	RiceSuperPIRdb	GTG
O. sativa indica	NH178	RiceSuperPIRdb	GTG
O. sativa indica	NH179	RiceSuperPIRdb	GTG
O. sativa indica	NH181	RiceSuperPIRdb	GTG
O. sativa indica	NH182	RiceSuperPIRdb	GTG
O. sativa indica	NH183	RiceSuperPIRdb	GTG
O. sativa indica	NH184	RiceSuperPIRdb	GTG
O. sativa indica	NH186	RiceSuperPIRdb	GTG
O. sativa indica	NH187	RiceSuperPIRdb	GTG
O. sativa indica	NH190	RiceSuperPIRdb	GTG
O. sativa indica	NH192	RiceSuperPIRdb	GTG
O. sativa indica	NH194	RiceSuperPIRdb	GTG
O. sativa indica	NH196	RiceSuperPIRdb	GTG
O. sativa indica	NH197	RiceSuperPIRdb	GTG
O. sativa indica	NH198	RiceSuperPIRdb	GTG
O. sativa indica	NH199	RiceSuperPIRdb	GTG
O. sativa indica	NH202	RiceSuperPIRdb	GTG
O. sativa indica	NH203	RiceSuperPIRdb	GTG
O. sativa indica	NH206	RiceSuperPIRdb	GTG
O. sativa indica	NH207	RiceSuperPIRdb	GTG
O. sativa indica	NH208	RiceSuperPIRdb	GTG
O. sativa indica	NH210	RiceSuperPIRdb	GTG
O. sativa indica	NH211	RiceSuperPIRdb	GTG
O. sativa indica	NH213	RiceSuperPIRdb	GTG
O. sativa indica	NH216	RiceSuperPIRdb	GTG
O. sativa indica	NH218	RiceSuperPIRdb	GTG
O. sativa indica	NH219	RiceSuperPIRdb	GTG
O. sativa indica	NH220	RiceSuperPIRdb	GTG
O. sativa indica	NH222	RiceSuperPIRdb	GTG
O. sativa indica	NH224	RiceSuperPIRdb	GTG
O. sativa indica	NH226	RiceSuperPIRdb	GTG
O. sativa indica	NH231	RiceSuperPIRdb	GTG
O. sativa indica	NH236	RiceSuperPIRdb	GTG
O. sativa indica	NH237	RiceSuperPIRdb	GTG
O. sativa indica	NH239	RiceSuperPIRdb	GTG
O. sativa indica	NH243	RiceSuperPIRdb	GTG
O. sativa indica	NH246	RiceSuperPIRdb	GTG
O. sativa indica	NH091	RiceSuperPIRdb	ATG
O. sativa indica	NH157	RiceSuperPIRdb	ATG
O. sativa indica	NH214	RiceSuperPIRdb	ATG
O. sativa indica	NH215	RiceSuperPIRdb	ATG
O. sativa indica	NH247	RiceSuperPIRdb	ATG
O. rufipogon	CW07	RiceSuperPIRdb	GTG
O. rufipogon	CW09	RiceSuperPIRdb	GTG
O. rufipogon	CW11	RiceSuperPIRdb	GTG
O. rufipogon	CW23	RiceSuperPIRdb	GTG
O. rufipogon	CW33	RiceSuperPIRdb	GTG
O. rufipogon	CW37	RiceSuperPIRdb	GTG
O. rufipogon	CW01	RiceSuperPIRdb	ATG
O. rufipogon	CW02	RiceSuperPIRdb	ATG
O. rufipogon	CW05	RiceSuperPIRdb	ATG
O. rufipogon	CW08	RiceSuperPIRdb	ATG
O. rufipogon	CW13	RiceSuperPIRdb	ATG
O. rufipogon	CW15	RiceSuperPIRdb	ATG
O. rufipogon	CW17	RiceSuperPIRdb	ATG
O. rufipogon	CW18	RiceSuperPIRdb	ATG
O. rufipogon	CW19	RiceSuperPIRdb	ATG
O. rufipogon	CW21	RiceSuperPIRdb	ATG
O. rufipogon	CW22	RiceSuperPIRdb	ATG
O. rufipogon	CW31	RiceSuperPIRdb	ATG
O. rufipogon	CW32	RiceSuperPIRdb	ATG
O. barthii	NH278	RiceSuperPIRdb	GTG
O. barthii	NH279	RiceSuperPIRdb	GTG
O. barthii	NH280	RiceSuperPIRdb	GTG
O. barthii	NH281	RiceSuperPIRdb	GTG
O. barthii	NH283	RiceSuperPIRdb	GTG
O. barthii	NH284	RiceSuperPIRdb	GTG
O. barthii	NH285	RiceSuperPIRdb	GTG
O. barthii	NH286	RiceSuperPIRdb	GTG
