# Supplementary material for: A de novo evolved gene contributes to rice grain shape difference between indica and japonica
Source: Nat Commun. 2023 Sep 22;14:5906. doi: 10.1038/s41467-023-41669-w (PMC10516980; doi:10.1038/s41467-023-41669-w)
Supplement: Supplementary file 7 — Supplementary Data 4 [file 41467_2023_41669_MOESM7_ESM.xlsx]

## Sheet: Supplementary Data 4
Primer names	Sequences (5’-3’)
LOC_Os09g06464 (I)-qRT-F	CTGGAGAACATGAGCACGGT
LOC_Os09g06464 (I)-qRT-R	GGTGGCGACATTATGCTGTG
LOC_Os09g06499 (II)-qRT-F	GGTCCAGTGGCTCTTGTCTC
LOC_Os09g06499 (II)-qRT-R	AACCGAGCCTTAGCAATCCC
LOC_Os09g06520 (III)-qRT-F	TCCAACGGTGGGGACAAAAA
LOC_Os09g06520 (III)-qRT-R	ATGGACACCATGTCGCTTGT
LOC_Os09g06530 (IV)-qRT-F	CGCGCAGATTTAACATGCCA
LOC_Os09g06530 (IV)-qRT-R	ACGATGTCCCATCCTCCGAT
LOC_Os09g06560 (V)-qRT-F	ATTGCGCCGACATTTGGTTC
LOC_Os09g06560 (V)-qRT-R	TGCTCATGCTCCCCTTTCAG
LOC_Os09g06570 (VI)-qRT-F	CTGCGGCTGCCAAGGG
LOC_Os09g06570 (VI)-qRT-R	TAGCTGCCAATCCCTACCAC
LOC_Os09g06620 (VII)-qRT-F	TGAAGAAGCTGCGGAGTGAG
LOC_Os09g06620 (VII)-qRT-R	CCAGCTTCATGGTGCTGAGA
LOC_Os09g06660 (VIII)-qRT-F	ACAAGAAGTGCAGCCACCAT
LOC_Os09g06660 (VIII)-qRT-R	ACCCGAACTGATCCAACAGC
LOC_Os09g06670 (IX)-qRT-F	ACTTCGGCCCAATCGTCAAT
LOC_Os09g06670 (IX)-qRT-R	GACCGCCAGAGTTGGAATCA
LOC_Os09g06680 (X)-qRT-F	TCTGAAGATGCCAAACCCGT
LOC_Os09g06680 (X)-qRT-R	CAGTTTCTGTGAGCCGGTGA
LOC_Os09g06690 (XI)-qRT-F	GGAGGAACTGGAAGCCGAAA
LOC_Os09g06690 (XI)-qRT-R	TCCACAATCTTCGTCGCCAA
GSE9 (XII)-qRT-F	CAAGGTTAGGGATGCAGATCTG
GSE9 (XII)-qRT-R	GATTGAGGAGATGGTGTCCC
LOC_Os09g06740 (XIII)-qRT-F	GACTGGATCACAGCGAGG
LOC_Os09g06740 (XIII)-qRT-R	GACTCCTCGTCCACGTAATC
LOC_Os09g06750 (XIV)-qRT-F	GCATCGGCAGTAGAGCAAGT
LOC_Os09g06750 (XIV)-qRT-R	CCTCGCCACCATCTTGAAGT
LOC_Os09g06770 (XV)-qRT-F	TGCGGATCAGGACCAACTGCC
LOC_Os09g06770 (XV)-qRT-R	GCAACGTGCCTGCGAGCATC
OsActin-qRT-F	CCCCTCCTGAAAGGAAGTA
OsActin-qRT-R	GGTCCGAAGAATTAGAAGCA
MCM3-qRT-F	TTCATGCGTCACTAAATGCGAG
MCM3-qRT-R	TGAATCTGGAAGCCCAATGTTC
MCM5-qRT-F	AAGGAGAACTGCCTGTCCATGA
MCM5-qRT-R	AGTGGCCTTAGCTTTCACCCTC
MAPK-qRT-F	ACAGAGCAGCCGAATTTTGAGA
MAPK-qRT-R	TTCAGCGAAGCTCACACTTGG
CDKB-qRT-F	AAGTTTGGCCAGGAGTGAGCA
CDKB-qRT-R	TCAAGAGCATCAGCGTCGAGA
CYCT1-qRT-F	GCATTTGTTGCAGCTCAAG
CYCT1-qRT-R	TCACCACTTCGCTGACTTATTG
EXPA1-qRT-F	TGACGCTTCAGGAACGATG
EXPA1-qRT-R	CTGGTAGTCGCACATGATCC
EXPA30-qRT-F	ACGAGCAGGACAAGATCGGT
EXPA30-qRT-R	CACTGCATCGCCCTGAACTT
EXPB3-qRT-F	TTGGAGTGGTGGCAGCTATC
EXPB3-qRT-R	GTGGTACTTGGAAACGGGGT
EXPB4-qRT-F	GTCGGTCTGTGTTGCGATTTG
EXPB4-qRT-R	CCTCCATTTCCCACACAGCTT
EXPB12-qRT-F	AGGGCTAACCTTTGTCGTGG
EXPB12-qRT-R	TGCATCGGAATCCATGACCC
GSE9-RT-F	CCACAAGGTTAGGGATGCAG
GSE9-RT-R	AGACGATGCTCGGGGATT
GSE9-His-F	TGCATCATCATCATCATCATATGATGCCCCAACCTCGTCCG
GSE9-His-R	CAGAGATTACCTATCTAGATCATAAAACACAAACAAATAAAACACTTG
GSE9-GFP-F	GAGAACACGGGGGACTCTAGAATGCCCCAACCTCGTCCG
GSE9-GFP-R	TTCTCCCTTACCCATGGTACCTAAAACACAAACAAATAAAACACTTG
GSE9-OE-F	GCTCGGTACCCGGGGATCTATGCCCCAACCTCGTCCG
GSE9-OE-R	CAAAACAAAGCTCTGCAGTCATAAAACACAAACAAATAAAACACTTG
GSE9-Cas9-F1	AGATGATCCGTGGCATCTCATCCATCCCAGTGCTCGTTTTAGAGCTATGC
GSE9-Cas9-R1	GCATAGCTCTAAAACGAGCACTGGGATGGATGAGATGCCACGGATCATCT
GSE9-Cas9-F2	AGATGATCCGTGGCAATCCCCTGTCCGTCGGGCATGTTTTAGAGCTATGC
GSE9-Cas9-R2	GCATAGCTCTAAAACATGCCCGACGGACAGGGGATTGCCACGGATCATCT
GSE9-C-F	GACCTGCAGGCATGCAAGCTTAACAATCAAAAGCTACCATCAATCTAA
GSE9-C-F	TTACCCTCAGATCTACCATGGTCATAAAACACAAACAAATAAAACACTTG
GSE9-GUS-F	CAGGTCGACTCTAGAGGATCCAACAATCAAAAGCTACCATCAATCTAA
GSE9-GUS-R	GGACTGACCACCCGGGGATCCGTGGATTCAGTGCCCGACAG
GSE9-probe-F	GACTGTCGGGCACTGAATCC
GSE9-probe-R	TCAGAAACATGGCATCGAACA
3’GSP	CCCATCCCCTGTCCGTCGGGCAT
3’NGSP	GTTAGGGATGCAGATCTGGCCATCGGG
5’GSP-1	ACGGTGGTGGAGGCCATGGTGGC
5’NGSP-1	GGGTGCTCGAGGATGGAGGCGGT
5’GSP-2	AGGGGTGGTGGAGAGGTAGAAGGACG
5’NGSP-2	GAGATGGTGGAGAGGGAAAGGACGAGGG
GSE9-MspI/HpaII-F	CACAACTTGGTCGTAAGGATT
GSE9-MspI/HpaII-R	GATGCATAGGGACGGAGGA
