# Supplementary material for: A de novo evolved gene contributes to rice grain shape difference between indica and japonica
Source: Nat Commun. 2023 Sep 22;14:5906. doi: 10.1038/s41467-023-41669-w (PMC10516980; doi:10.1038/s41467-023-41669-w)
Supplement: Supplementary file 9 — Source Data [file 41467_2023_41669_MOESM9_ESM.xlsx]

## Sheet: Figure 1
Figure 1d
Relative expression level
	I				II				III				IV				V				VI				VII				VIII				IX				X				XI				XII				XIII
RGH	0.012883	0.019727	0.027105	0.012951	0.0128162	0.019808	0.018449	0.013778	0.000339	0.000278	0.000828	0.000577	0.001462	0.002698	0.001055	0.001061	0.003747	0.009259	0.003935	0.006707	0.002664	0.003067	0.002526	0.001851	0.003021	0.004991	0.001143	0.002498	0.000155	0.000739	0.000244	0.000364	3.71e-06	2.82e-05	6.36e-06	4.58e-05	0.000326	0.000908	0.000118	0.001076	0.003344	0.005075	0.003533	0.005528	0.013377	0.008037	0.010022	0.012538	0.005019
SGH	0.027891	0.017677	0.01479	0.008235	0.029051	0.015292	0.017353	0.010083	0.00024	0.000245	0.000453	0.000381	0.00133	0.0012255	0.000919	0.0011996	0.005895	0.002387	0.004858	0.001404	0.002483	0.0024295	0.00183	0.0013432	0.002204	0.001846	0.000279	0.000305	0.000395	0.000222	0.000338	0.000509	4.96e-05	1.54e-05	8.83e-05	6.34e-05	0.000488	0.00053	0.000467	0.000332	0.006733	0.00487	0.002326	0.001431	1.86e-05	2.75e-05	4.21e-07	5.02e-05	0.000166
Figure 1e
Relative expression level of GSE9 in panicles
Yangfugeng8	0.0146358	0.0137176	0.0117775
Ninggeng1	0.00749386	0.00805305	0.00856435
Huageng7	0.0100755	0.0101448	0.0098463
Zhenghan8	0.0106621	0.0106169	0.0163362
Chuanhui687	1.94021e-05	2.00598e-05	1.62334e-05
Huarun2	1.92265e-05	2.61199e-05	3.7213e-05
Wushansimiao	4.2943e-07	4.12987e-07	4.21128e-07
Basmati	3.22457e-05	5.25931e-05	6.57687e-05
[truncated: 11 more columns]

## Sheet: Figure 2
Figure 2f
The grain shape of ZH11 and GSE9 knockout mutants.
	ZH11																			ZH11-Cas9-1																		ZH11-Cas9-2
Grain length	7.609	7.603	7.502	7.494	7.484	7.475	7.455	7.371	7.461	7.458	7.357	7.456	7.452	7.442	7.636	7.535	7.433	7.414	7.413	7.961	7.935	7.927	7.926	7.925	7.916	7.914	7.903	7.899	7.898	7.993	7.877	7.868	7.853	7.752	7.835	7.832	7.804	7.947	7.854	7.936	7.865	7.857	7.833	7.814	7.813	7.811	7.809	7.76	7.776
Grain width	3.407	3.404	3.402	3.397	3.397	3.389	3.388	3.381	3.379	3.371	3.352	3.336	3.331	3.324	3.31	3.294	3.293	3.292	3.392	3.302	3.301	3.308	3.325	3.309	3.308	3.277	3.273	3.28	3.28	3.285	3.244	3.24	3.249	3.246	3.24	3.219	3.285	3.26	3.22	3.21	3.209	3.238	3.236	3.225	3.201	3.192	3.172	3.161	3.155
Grain length/Grain width	2.233	2.234	2.205	2.206	2.203	2.206	2.2	2.18	2.208	2.212	2.195	2.235	2.237	2.239	2.307	2.287	2.257	2.252	2.185	2.411	2.404	2.396	2.384	2.395	2.393	2.415	2.415	2.408	2.408	2.433	2.428	2.428	2.417	2.388	2.418	2.433	2.376	2.438	2.439	2.472	2.451	2.426	2.421	2.423	2.441	2.447	2.462	2.455	2.465
Figure 2l
Relative expression level of GSE9
Stem	0.010827	0.008986	0.013283
Root	0.071168	0.069773	0.073129
Leaf	0.050466	0.042081	0.043348
Sheath	0.035585	0.04269	0.041615
Node	0.008742	0.009662	0.009977
YP2	0.087435	0.09488	0.08882
YP5	0.15342	0.155751	0.141529
YP9	0.084783	0.08296	0.086849
YP14	0.030054	0.030964	0.025787
YP17	0.01878	0.017454	0.016242
YP22	0.015338	0.015702	0.015488
YP25	0.012202	0.012557	0.011319
[truncated: 4 more columns]

## Sheet: Figure 3
Figure 3d
Spikelet perimeter
	ZH11-Cas9-1					ZH11					ZH11-OE-1
Palea	2.68	2.63	2.52	2.56	2.6	2.63	2.79	2.57	2.46	2.51	2.97	2.84	2.71	2.76	3.05	2.92
Lemma	5.72	5.51	5.82	5.82	5.65	6.15	5.98	5.63	6.17	6.09	6.39	6.26	6.27	6.11	6.24	6.19
Total	8.4	8.14	8.34	8.38	8.25	8.79	8.77	8.21	8.63	8.6	9.35	9.1	8.98	8.87	9.29	9.11
Figure 3e
Cell number of outer parenchyma
	ZH11-Cas9-1					ZH11					ZH11-OE-1
Palea	242	245	237	253	221	239	248	242	237	225	251	250	261	256	302	252
Lemma	469	443	469	458	434	485	479	468	507	531	609	566	532	508	576	558
Total	711	688	706	711	655	724	727	710	744	756	860	816	793	764	878	810
Figure 3f
Cell area
	ZH11-Cas9-1																						ZH11																						ZH11-OE1
Palea	106.095	113.136	120.769	122.485	111.834	110.059	103.55	100	98.817	89.941	84.615	81.065	76.923	76.331	74.556	72.189	67.456	67.456	63.314	71.538	80.355	86.805	101.953	99.527	101.183	92.308	86.982	85.207	81.657	78.107	78.107	77.515	75.148	72.781	71.598	70.414	69.231	61.538	52.071	47.929	47.929	47.337	46.154	74.379	86.982	82.84	79.882	75.74	73.964
Lemma	115.976	111.834	111.243	107.101	107.101	101.775	97.041	95.266	94.675	88.757	87.574	85.799	84.615	82.249	82.249	77.515	77.515	73.964	69.822	68.639	87.988	70.888	98.817	98.225	95.858	92.308	91.716	89.941	84.615	82.84	80.473	78.698	74.556	71.006	69.822	69.231	68.047	65.68	65.089	63.314	56.213	54.438	52.663	52.071	73.55	71.775	63.491	55.207	53.432
Figure 3g
Cell length
ZH11-Cas9-1	82.333	81	78.667	79.556	75.556	77.333	73.778	78.667	80.444	83.111	76.444	68.889	71.556	74.222	74.222	73.333	68.444	76.444	72.889	76.889	75.556
ZH11	71.111	76.444	67.556	60.444	79.211	78.111	69.333	80.333	62.667	69.333	73.333	64	72	68.444	65.463	73.551	71.47	69.534	67.657	72.374
ZH11-OE-1	57.333	54.667	50.222	60	60.444	56	53.333	56.444	49.778	51.111	59.556	54.222	55.556	56.444	59.111	45.778	50.667	51.111	49.778	55.429	50.87	50.86	50.87	48.575	47.432	60.571	53.726
Figure 3h
Cell width
ZH11-Cas9-1	77.061	64.188	68.235	72.963	63.026	66.494	67.069	71.295	70.121	72.592	70.01	70.2	72.642	63.663	72.355	68.359	70.04	69.452	72.363	78.271	75.891
ZH11	71.111	72.889	73.333	62.222	72.444	62.667	70.444	74.667	65.778	66.667	60	60.444	61.333	71.556	69.333	65.294	64.802	63.573	64.717	68.359
ZH11-OE-1	60.889	61.333	60.889	58.667	57.778	64.889	63.556	61.778	65.778	68	66.667	64	68	66.222	62.667	67.556	67.111	67.556	63.111	63.111	69.778	56.889	59.111	62.222	62.222	61.333
Figure 3i
Cell number at longitudinal direction
ZH11-Cas9-1	95.829	97.406	100.295	99.174	104.424	102.025	106.941	100.295	98.079	94.932	103.211	114.531	110.262	106.301	106.301	107.59	115.275	103.211	108.245	102.614	104.424
ZH11	104.914	97.595	110.435	123.429	94.186	95.512	107.604	92.87	119.05	107.604	101.735	116.571	103.619	109.002	113.966	101.433	104.387	107.293	110.27	103.083
ZH11-OE-1	133.419	139.925	152.31	127.488	126.552	136.595	143.425	135.52	153.668	149.66	128.439	141.074	137.686	135.52	129.406	167.095	150.972	149.66	153.668	138.002	150.369	150.399	150.369	157.474	161.269	126.286	142.376
Figure 3j
Cell number at transverse direction
ZH11-Cas9-1	42.514	51.04	48.013	44.902	51.981	49.27	48.848	45.952	46.722	45.131	46.796	46.669	45.1	51.461	45.279	47.926	46.776	47.172	45.274	41.857	43.169
ZH11	47.249	46.097	45.818	53.999	46.38	53.616	47.697	44.999	51.08	50.399	55.999	55.588	54.782	46.956	48.461	51.459	51.849	52.852	51.918	49.152
ZH11-OE-1	56.497	56.088	56.497	58.637	59.539	53.015	54.126	55.684	52.298	50.589	51.601	53.751	50.589	51.947	54.894	50.922	51.259	50.922	54.508	54.508	49.3	60.47	58.197	55.287	55.287	56.088
Figure 3k
Cell number per mm2
ZH11-Cas9-1	157.613	192.336	186.295	172.276	209.996	194.47	202.093	178.299	177.279	165.75	186.852	206.782	192.383	211.632	186.208	199.483	208.602	188.353	189.593	166.163	174.398
ZH11	197.755	179.471	201.854	265.891	174.266	204.291	204.746	166.716	242.594	216.346	227.274	258.504	226.451	204.183	220.325	208.228	215.918	226.22	228.386	202.126
ZH11-OE-1	286.455	298.25	327.015	284.089	286.342	275.195	295.017	286.78	305.409	287.724	251.863	288.167	264.704	267.535	269.956	323.355	294.091	289.615	318.315	285.863	281.721	345.617	332.56	330.859	338.832	269.179
Figure 3l
RNA-seq data of candidate genes
	ZH11-Cas9-1			ZH11-OE-1
MCM2	5.74236	7.60789	6.14016	9.81979	9.99246	10.4771
MCM3	4.01372	4.97165	5.09501	7.93498	8.06127	7.91025
MCM4	3.90068	4.15782	3.21979	6.13665	6.61086	6.46183
MCM5	2.41375	3.12711	3.14061	4.5871	4.67458	4.66396
MAPK	4.47739	4.49549	3.88378	6.52375	7.52748	6.78348
CDKB	12.4022	12.3946	12.0357	16.2933	16.3559	16.6021
CYCA2.2	0.370929	0.288332	0.32438	0.756644	0.610887	0.684146
CYCA2.3	2.64488	2.91529	2.74741	3.6702	3.8719	4.15924
CYCT1	16.4313	16.2372	16.3171	21.1716	21.4932	21.4083
cycT1;4	18.2329	18.2352	18.4284	21.5507	23.3141	22.5483
CDKG;1	15.0432	14.7731	14.1304	18.6307	19.9069	19.0505
EXPA1	3.37382	3.39233	3.41726	1.96632	1.93631	1.80815
EXPA5	18.8089	19.7611	16.8588	9.17659	8.6178	9.91791
EXPA30	0.104972	0.0958553	0.106966	0	0	0
EXPB3	321.763	318.51	326.763	247.851	238.627	246.418
EXPB4	198.438	195.883	192.65	170.717	166.999	167.513
EXPB8	4.79217	4.29714	4.2558	1.49623	2.17636	2.70574
EXPB12	27.2575	28.8756	26.6894	19.846	21.0108	20.1752
Figure 3n
Relative expression level
	ZH11			ZH11-Cas9-1			ZH11-OE-1
MCM3	0.99439	1.03128	0.975136	0.833167	0.89733	0.921291	1.51392	1.41124	1.59205
MCM5	1.01254	1.07332	0.920157	0.840938	0.771496	0.836673	1.64953	1.64377	1.52124
MAPK	1.01681	1.03141	0.953523	0.811792	0.886799	0.807099	1.35574	1.31399	1.37955
CDKB	1.00567	1.00845	0.986027	0.912231	0.917827	0.950185	1.52635	1.47645	1.50682
CYCT1	0.918948	1.0535	1.03294	0.946774	0.999706	1.05698	1.22202	1.31549	1.43602
Figure 3n
Relative expression level
	ZH11			ZH11-Cas9-1			ZH11-OE-1
EXPA1	0.950941	1.00766	1.04359	1.36914	1.50246	1.27493	0.50834	0.607348	0.436851
EXPA30	1.15425	0.897687	0.965109	1.57931	1.50643	1.28331	0.700802	0.811621	0.771276
EXPB3	1.02512	1.03094	0.946221	1.25543	1.29857	1.53956	0.665586	0.602045	0.606753
EXPB4	1.02832	1.0089	0.963874	1.41597	1.63679	1.53872	0.78962	0.898188	0.899399
EXPB12	0.994422	0.995445	1.01021	1.61563	1.8861	1.93539	0.836625	0.764898	0.911527
[truncated: 19 more columns]

## Sheet: Figure 4
Figure 4c
RT-PCR raw picture
Figure 4d
Relative expression level of GSE9
	O. meridionalis			O. longistaminata			O. glumaepatula			O. rufipogon			O. sativa indica			O. sativa japonica
Leaf	0.001343	0.001601	0.001477	0.000677	0.000453	0.0005	0.001205	0.000935	0.000715	0.003388	0.003172	0.005682	0.000137	0.000178	0.000148	0.099071	0.106601	0.108132
Stem	0.000253	0.000263	0.000267	0.000114	8.59e-05	8.35e-05	0.000776	0.00081	0.000795	0.001517	0.001643	0.001676	3.65e-05	3.54e-05	3.85e-05	0.016435	0.023766	0.021457
Panicle	2.81e-05	3.12e-05	2.75e-05	1.65e-05	2e-05	2.52e-05	0.000647	0.000567	0.000842	0.002145	0.002466	0.002874	4.19e-06	4.48e-06	3.71e-06	0.025258	0.029264	0.026514
Figure 4f
Disorder score
Position	1	2	3	4	5	6	7	8	9	10	11	12	13	14	15	16	17	18	19	20	21	22	23	24	25	26	27	28	29	30	31	32	33	34	35	36	37	38	39	40	41	42	43	44	45	46	47	48	49
Score	0.9964	0.9932	0.9843	0.9782	0.9512	0.9348	0.918	0.8823	0.8488	0.835	0.8036	0.8118	0.8001	0.7772	0.7688	0.7147	0.7111	0.6756	0.6984	0.6681	0.5762	0.6079	0.59	0.6035	0.5667	0.5623	0.5549	0.5473	0.5043	0.5229	0.4513	0.3885	0.2963	0.3146	0.3225	0.3359	0.3992	0.3225	0.2913	0.27	0.3225	0.4149	0.4037	0.3399	0.3359	0.363	0.4203	0.4282	0.4116
Figure 4g
Western blot raw picture
[truncated: 58 more columns]

## Sheet: Figure 5
Figure 5a				Figure 5b				Figure 5c				Figure 5d
Geographic distributions				Genetic differentiation parameters				The relative ratio of nucleotide diversity				Tajima’s D
Accession ID	Type	Locations		Region	Parameters	Value		BIN_END	π ratio	Group		BIN_END	Tajima's D	Group
B009	gse9	SEA		3146568..3151567	Haplotype FST	0.177854		50000	0.400368	O. sativa japonica/O. rufipogon		50000	-1.23208	O. rufipogon
B010	gse9	SEA		3151568..3156567	Haplotype FST	0.131858		100000	0.00062234	O. sativa japonica/O. rufipogon		100000	-1.48067	O. rufipogon
B012	gse9	SAS		3156568..3161567	Haplotype FST	0.0180385		150000	0.155126	O. sativa japonica/O. rufipogon		150000	-1.42602	O. rufipogon
B015	gse9	EUR		3161568..3166567	Haplotype FST	0.248983		200000	0.1758	O. sativa japonica/O. rufipogon		200000	-1.39183	O. rufipogon
B024	gse9	SEA		3166568..3171567	Haplotype FST	0.255264		250000	0.855014	O. sativa japonica/O. rufipogon		250000	-1.33696	O. rufipogon
B027	gse9	SEA		3171568..3176567	Haplotype FST	0.0380085		300000	0.988984	O. sativa japonica/O. rufipogon		300000	-1.04928	O. rufipogon
B029	gse9	SAS		3176568..3181567	Haplotype FST	0.117596		350000	0.783881	O. sativa japonica/O. rufipogon		350000	-1.73194	O. rufipogon
B031	gse9	SAS		3181568..3186567	Haplotype FST	0.112303		400000	0.238497	O. sativa japonica/O. rufipogon		400000	-1.56303	O. rufipogon
B032	gse9	SAS		3186568..3191567	Haplotype FST	0.0229684		450000	0.796922	O. sativa japonica/O. rufipogon		450000	-1.48012	O. rufipogon
B033	gse9	SAS		3191568..3196567	Haplotype FST	0.135369		500000	0.47059	O. sativa japonica/O. rufipogon		500000	-1.41895	O. rufipogon
B048	gse9	SEA		3196568..3201567	Haplotype FST	0.359762		550000	0.0996012	O. sativa japonica/O. rufipogon		550000	-1.4111	O. rufipogon
B052	gse9	AFR		3201568..3206567	Haplotype FST	0.212221		600000	0.00218233	O. sativa japonica/O. rufipogon		600000	-1.40285	O. rufipogon
B058	gse9	EAS		3206568..3211567	Haplotype FST	0.091321		650000	0.325221	O. sativa japonica/O. rufipogon		650000	-1.2382	O. rufipogon
B059	gse9	EAS		3211568..3216567	Haplotype FST	0.129315		700000	0.141474	O. sativa japonica/O. rufipogon		700000	-1.31848	O. rufipogon
B060	gse9	EAS		3216568..3221567	Haplotype FST	0.176696		750000	0.0411858	O. sativa japonica/O. rufipogon		750000	-1.20306	O. rufipogon
B061	gse9	EAS		3221568..3226567	Haplotype FST	0.0440312		800000	0.037025	O. sativa japonica/O. rufipogon		800000	-1.4176	O. rufipogon
B062	gse9	EAS		3226568..3231567	Haplotype FST	0.115479		850000	0.0419952	O. sativa japonica/O. rufipogon		850000	-1.50157	O. rufipogon
B063	gse9	EAS		3231568..3236567	Haplotype FST	0.119942		900000	0.0276951	O. sativa japonica/O. rufipogon		900000	-1.51346	O. rufipogon
B067	gse9	EAS		3236568..3241567	Haplotype FST	0.0589779		950000	0.0352434	O. sativa japonica/O. rufipogon		950000	-1.2665	O. rufipogon
B072	gse9	EAS		3241568..3246567	Haplotype FST	0.0538941		1000000	0.0271884	O. sativa japonica/O. rufipogon		1000000	-1.25024	O. rufipogon
B074	gse9	EAS		3146568..3151567	Nucleotide FST	0.843887		1050000	0.0624664	O. sativa japonica/O. rufipogon		1050000	-1.13915	O. rufipogon
B079	gse9	EAS		3151568..3156567	Nucleotide FST	0.819706		1100000	0.0352356	O. sativa japonica/O. rufipogon		1100000	-1.25314	O. rufipogon
B081	gse9	EAS		3156568..3161567	Nucleotide FST	0.545798		1150000	0.11154	O. sativa japonica/O. rufipogon		1150000	-1.3137	O. rufipogon
B083	gse9	EAS		3161568..3166567	Nucleotide FST	0.785503		1200000	0.0460938	O. sativa japonica/O. rufipogon		1200000	-1.32713	O. rufipogon
B085	gse9	EAS		3166568..3171567	Nucleotide FST	0.866372		1250000	0.0597793	O. sativa japonica/O. rufipogon		1250000	-1.45496	O. rufipogon
B087	gse9	EAS		3171568..3176567	Nucleotide FST	0.681767		1300000	0.0511533	O. sativa japonica/O. rufipogon		1300000	-1.43203	O. rufipogon
B092	gse9	EAS		3176568..3181567	Nucleotide FST	0.662868		1350000	0.0623511	O. sativa japonica/O. rufipogon		1350000	-0.970543	O. rufipogon
B093	gse9	EAS		3181568..3186567	Nucleotide FST	0.605602		1400000	0.123664	O. sativa japonica/O. rufipogon		1400000	-0.80357	O. rufipogon
B094	gse9	EAS		3186568..3191567	Nucleotide FST	0.717292		1450000	0.282639	O. sativa japonica/O. rufipogon		1450000	-0.382389	O. rufipogon
B104	gse9	SAS		3191568..3196567	Nucleotide FST	0.781669		1500000	0.0764366	O. sativa japonica/O. rufipogon		1500000	-1.32709	O. rufipogon
B112	gse9	EAS		3196568..3201567	Nucleotide FST	0.860237		1550000	0.22348	O. sativa japonica/O. rufipogon		1550000	0.74736	O. rufipogon
B114	gse9	EAS		3201568..3206567	Nucleotide FST	0.809231		1600000	0.156795	O. sativa japonica/O. rufipogon		1600000	0.687377	O. rufipogon
B115	gse9	EAS		3206568..3211567	Nucleotide FST	0.808953		1650000	0.233445	O. sativa japonica/O. rufipogon		1650000	-0.281376	O. rufipogon
B119	gse9	EAS		3211568..3216567	Nucleotide FST	0.646994		1700000	0.103241	O. sativa japonica/O. rufipogon		1700000	-1.38147	O. rufipogon
B121	gse9	EAS		3216568..3221567	Nucleotide FST	0.821921		1750000	0.0703594	O. sativa japonica/O. rufipogon		1750000	-1.55677	O. rufipogon
B126	gse9	EAS		3221568..3226567	Nucleotide FST	0.508844		1800000	0.106529	O. sativa japonica/O. rufipogon		1800000	-1.69095	O. rufipogon
B127	gse9	EAS		3226568..3231567	Nucleotide FST	0.667411		1850000	0.0867788	O. sativa japonica/O. rufipogon		1850000	-1.14008	O. rufipogon
B130	gse9	EAS		3231568..3236567	Nucleotide FST	0.812315		1900000	0.0533044	O. sativa japonica/O. rufipogon		1900000	-1.41206	O. rufipogon
B146	gse9	EAS		3236568..3241567	Nucleotide FST	0.667174		1950000	0.054317	O. sativa japonica/O. rufipogon		1950000	-1.297	O. rufipogon
B147	gse9	EAS		3241568..3246567	Nucleotide FST	0.495815		2000000	0.0806873	O. sativa japonica/O. rufipogon		2000000	-1.69006	O. rufipogon
B149	gse9	EAS		3146568..3151567	Nei’s GST	0.0979267		2050000	0.0599299	O. sativa japonica/O. rufipogon		2050000	-1.4492	O. rufipogon
B150	GSE9	EAS		3151568..3156567	Nei’s GST	0.0708844		2100000	0.0824844	O. sativa japonica/O. rufipogon		2100000	-1.33429	O. rufipogon
B151	gse9	EAS		3156568..3161567	Nei’s GST	0.00941249		2150000	0.0451029	O. sativa japonica/O. rufipogon		2150000	-1.23887	O. rufipogon
B156	gse9	EAS		3161568..3166567	Nei’s GST	0.142495		2200000	0.0721895	O. sativa japonica/O. rufipogon		2200000	-1.64887	O. rufipogon
B157	gse9	EAS		3166568..3171567	Nei’s GST	0.146613		2250000	0.100488	O. sativa japonica/O. rufipogon		2250000	-1.64407	O. rufipogon
B163	gse9	EAS		3171568..3176567	Nei’s GST	0.0196819		2300000	0.0368665	O. sativa japonica/O. rufipogon		2300000	-1.35803	O. rufipogon
B181	gse9	OCE		3176568..3181567	Nei’s GST	0.0627728		2350000	0.0458725	O. sativa japonica/O. rufipogon		2350000	-1.59291	O. rufipogon
B194	gse9	AME		3181568..3186567	Nei’s GST	0.059794		2400000	0.0588377	O. sativa japonica/O. rufipogon		2400000	-1.32398	O. rufipogon
B197	gse9	EAS		3186568..3191567	Nei’s GST	0.0119284		2450000	0.0716611	O. sativa japonica/O. rufipogon		2450000	-1.50509	O. rufipogon
B198	gse9	EAS		3191568..3196567	Nei’s GST	0.0729003		2500000	0.0503456	O. sativa japonica/O. rufipogon		2500000	-1.5337	O. rufipogon
B200	gse9	EAS		3196568..3201567	Nei’s GST	0.219624		2550000	0.0462633	O. sativa japonica/O. rufipogon		2550000	-1.52446	O. rufipogon
B201	gse9	EAS		3201568..3206567	Nei’s GST	0.119008		2600000	0.139916	O. sativa japonica/O. rufipogon		2600000	-1.31357	O. rufipogon
B208	gse9	EAS		3206568..3211567	Nei’s GST	0.0481534		2650000	0.095493	O. sativa japonica/O. rufipogon		2650000	-1.21291	O. rufipogon
B210	gse9	EAS		3211568..3216567	Nei’s GST	0.0694281		2700000	0.139815	O. sativa japonica/O. rufipogon		2700000	-1.54753	O. rufipogon
B213	gse9	EAS		3216568..3221567	Nei’s GST	0.0972136		2750000	0.0774628	O. sativa japonica/O. rufipogon		2750000	-1.63922	O. rufipogon
B214	gse9	EAS		3221568..3226567	Nei’s GST	0.0228202		2900000	0.14202	O. sativa japonica/O. rufipogon		2800000	0.310296	O. rufipogon
B216	gse9	EAS		3226568..3231567	Nei’s GST	0.0615798		2950000	0.0627919	O. sativa japonica/O. rufipogon		2850000	0.375646	O. rufipogon
B217	gse9	EAS		3231568..3236567	Nei’s GST	0.0641075		3000000	0.0465524	O. sativa japonica/O. rufipogon		2900000	-1.47459	O. rufipogon
B222	gse9	EAS		3236568..3241567	Nei’s GST	0.0306926		3050000	0.0465858	O. sativa japonica/O. rufipogon		2950000	-1.44567	O. rufipogon
B224	gse9	EAS		3241568..3246567	Nei’s GST	0.0280014		3100000	0.0304312	O. sativa japonica/O. rufipogon		3000000	-1.35407	O. rufipogon
B232	gse9	EAS		3146568..3151567	Hudson’s GST	0.09545		3150000	0.0777395	O. sativa japonica/O. rufipogon		3050000	-1.61795	O. rufipogon
B234	gse9	EAS		3151568..3156567	Hudson’s GST	0.0651398		3200000	0.0557526	O. sativa japonica/O. rufipogon		3100000	-1.2802	O. rufipogon
B239	gse9	EAS		3156568..3161567	Hudson’s GST	0.00856876		3250000	0.0581962	O. sativa japonica/O. rufipogon		3150000	-1.38129	O. rufipogon
B244	gse9	EAS		3161568..3166567	Hudson’s GST	0.133637		3300000	0.0505575	O. sativa japonica/O. rufipogon		3200000	-1.5045	O. rufipogon
B248	gse9	EAS		3166568..3171567	Hudson’s GST	0.139786		3350000	0.0508725	O. sativa japonica/O. rufipogon		3250000	-1.12464	O. rufipogon
B249	gse9	EAS		3171568..3176567	Hudson’s GST	0.018141		3400000	0.0809697	O. sativa japonica/O. rufipogon		3300000	-1.60702	O. rufipogon
B259	gse9	EAS		3176568..3181567	Hudson’s GST	0.05743		3450000	0.076513	O. sativa japonica/O. rufipogon		3350000	-1.42924	O. rufipogon
B260	gse9	EAS		3181568..3186567	Hudson’s GST	0.0547337		3500000	0.0634683	O. sativa japonica/O. rufipogon		3400000	-1.45631	O. rufipogon
B261	gse9	EAS		3186568..3191567	Hudson’s GST	0.0109214		3550000	0.0612053	O. sativa japonica/O. rufipogon		3450000	-1.50616	O. rufipogon
B264	gse9	EAS		3191568..3196567	Hudson’s GST	0.066991		3600000	0.0391423	O. sativa japonica/O. rufipogon		3500000	-1.49082	O. rufipogon
CX10	GSE9	EAS		3196568..3201567	Hudson’s GST	0.204718		3650000	0.0528033	O. sativa japonica/O. rufipogon		3550000	-1.65398	O. rufipogon
CX100	gse9	SAS		3201568..3206567	Hudson’s GST	0.110612		3700000	0.0569083	O. sativa japonica/O. rufipogon		3600000	-1.47127	O. rufipogon
CX101	gse9	EAS		3206568..3211567	Hudson’s GST	0.0447723		3750000	0.0427121	O. sativa japonica/O. rufipogon		3650000	-1.44029	O. rufipogon
CX102	gse9	EAS		3211568..3216567	Hudson’s GST	0.0635994		3800000	0.059823	O. sativa japonica/O. rufipogon		3700000	-1.5055	O. rufipogon
CX107	gse9	SEA		3216568..3221567	Hudson’s GST	0.0904365		3850000	0.052422	O. sativa japonica/O. rufipogon		3750000	-1.48992	O. rufipogon
CX114	gse9	EAS		3221568..3226567	Hudson’s GST	0.0210494		3900000	0.0404365	O. sativa japonica/O. rufipogon		3800000	-1.11451	O. rufipogon
CX121	gse9	EAS		3226568..3231567	Hudson’s GST	0.0564049		3950000	0.0617573	O. sativa japonica/O. rufipogon		3850000	-1.26081	O. rufipogon
CX123	gse9	EAS		3231568..3236567	Hudson’s GST	0.0602418		4000000	0.0251043	O. sativa japonica/O. rufipogon		3900000	-1.3152	O. rufipogon
CX125	gse9	EAS		3236568..3241567	Hudson’s GST	0.0283124		4050000	0.0116876	O. sativa japonica/O. rufipogon		3950000	-1.27395	O. rufipogon
CX126	gse9	SEA		3241568..3246567	Hudson’s GST	0.0258324		4100000	0.0418155	O. sativa japonica/O. rufipogon		4000000	-1.16228	O. rufipogon
CX130	gse9	SAS		3146568..3151567	Hudson’s HST	0.0954975		4150000	0.0228467	O. sativa japonica/O. rufipogon		4050000	-0.798893	O. rufipogon
CX131	gse9	SEA		3151568..3156567	Hudson’s HST	0.0651121		4200000	0.102327	O. sativa japonica/O. rufipogon		4100000	0.744613	O. rufipogon
CX133	GSE9	EAS		3156568..3161567	Hudson’s HST	0.00854881		4250000	0.0552533	O. sativa japonica/O. rufipogon		4150000	1.03645	O. rufipogon
CX134	gse9	SEA		3161568..3166567	Hudson’s HST	0.133644		4300000	0.043863	O. sativa japonica/O. rufipogon		4200000	-0.284222	O. rufipogon
CX141	gse9	SEA		3166568..3171567	Hudson’s HST	0.139814		4350000	0.0726752	O. sativa japonica/O. rufipogon		4250000	-0.718626	O. rufipogon
CX148	gse9	SEA		3171568..3176567	Hudson’s HST	0.0181184		4400000	0.0307306	O. sativa japonica/O. rufipogon		4300000	-0.535303	O. rufipogon
CX15	gse9	EAS		3176568..3181567	Hudson’s HST	0.057396		4450000	0.0431264	O. sativa japonica/O. rufipogon		4350000	-0.611976	O. rufipogon
CX150	gse9	SEA		3181568..3186567	Hudson’s HST	0.0547		4500000	0.190428	O. sativa japonica/O. rufipogon		4400000	-1.12121	O. rufipogon
CX152	gse9	NaN		3186568..3191567	Hudson’s HST	0.0109008		4550000	0.311666	O. sativa japonica/O. rufipogon		4450000	-1.43935	O. rufipogon
CX153	gse9	SAS		3191568..3196567	Hudson’s HST	0.0669635		4600000	0.272181	O. sativa japonica/O. rufipogon		4500000	-1.43591	O. rufipogon
CX154	gse9	SEA		3196568..3201567	Hudson’s HST	0.204728		4650000	0.114149	O. sativa japonica/O. rufipogon		4550000	-1.51926	O. rufipogon
CX155	gse9	SAS		3201568..3206567	Hudson’s HST	0.110605		4700000	0.156071	O. sativa japonica/O. rufipogon		4600000	-1.29009	O. rufipogon
CX158	gse9	SEA		3206568..3211567	Hudson’s HST	0.044756		4750000	0.418666	O. sativa japonica/O. rufipogon		4650000	-0.316813	O. rufipogon
CX160	gse9	SAS		3211568..3216567	Hudson’s HST	0.0635677		4800000	0.222283	O. sativa japonica/O. rufipogon		4700000	-1.62213	O. rufipogon
CX161	gse9	SEA		3216568..3221567	Hudson’s HST	0.090427		4850000	0.343967	O. sativa japonica/O. rufipogon		4750000	-0.682579	O. rufipogon
CX162	gse9	EAS		3221568..3226567	Hudson’s HST	0.021026		4900000	0.18642	O. sativa japonica/O. rufipogon		4800000	0.100903	O. rufipogon
CX18	gse9	EAS		3226568..3231567	Hudson’s HST	0.0563721		4950000	0.164096	O. sativa japonica/O. rufipogon		4850000	-1.4327	O. rufipogon
CX206	gse9	SEA		3231568..3236567	Hudson’s HST	0.0602397		5000000	0.635931	O. sativa japonica/O. rufipogon		4900000	-1.32915	O. rufipogon
CX21	gse9	SAS		3236568..3241567	Hudson’s HST	0.0282869		5050000	0.764519	O. sativa japonica/O. rufipogon		4950000	0.330664	O. rufipogon
CX218	gse9	SAS		3241568..3246567	Hudson’s HST	0.0258075		5100000	0.843012	O. sativa japonica/O. rufipogon		5000000	-0.337954	O. rufipogon
CX22	gse9	SAS						5150000	0.745812	O. sativa japonica/O. rufipogon		5050000	-1.36557	O. rufipogon
CX225	gse9	SEA						5200000	0.290703	O. sativa japonica/O. rufipogon		5100000	-0.700565	O. rufipogon
CX226	gse9	SEA						5250000	0.315596	O. sativa japonica/O. rufipogon		5150000	-0.0694847	O. rufipogon
CX23	gse9	SEA						5300000	0.825826	O. sativa japonica/O. rufipogon		5200000	-1.40478	O. rufipogon
CX230	gse9	EAS						5350000	0.504189	O. sativa japonica/O. rufipogon		5250000	-0.536208	O. rufipogon
CX237	gse9	SEA						5400000	0.513315	O. sativa japonica/O. rufipogon		5300000	0.747886	O. rufipogon
CX238	gse9	SEA						5450000	0.128291	O. sativa japonica/O. rufipogon		5350000	-0.21532	O. rufipogon
CX249	gse9	EAS						5500000	0.589398	O. sativa japonica/O. rufipogon		5400000	-0.174769	O. rufipogon
CX25	gse9	SEA						5550000	1.32973	O. sativa japonica/O. rufipogon		5450000	-1.17106	O. rufipogon
CX270	gse9	EAS						5600000	0.738731	O. sativa japonica/O. rufipogon		5500000	-0.336898	O. rufipogon
CX276	gse9	SEA						5650000	0.979293	O. sativa japonica/O. rufipogon		5550000	0.0985369	O. rufipogon
CX281	gse9	SEA						5700000	0.843814	O. sativa japonica/O. rufipogon		5600000	-0.723985	O. rufipogon
CX290	gse9	EAS						5750000	0.0482464	O. sativa japonica/O. rufipogon		5650000	-0.982371	O. rufipogon
CX3	gse9	SAS						5800000	1.14188	O. sativa japonica/O. rufipogon		5700000	0.417528	O. rufipogon
CX31	gse9	SEA						5850000	0.60164	O. sativa japonica/O. rufipogon		5750000	-0.711486	O. rufipogon
CX314	gse9	EAS						5900000	1.07452	O. sativa japonica/O. rufipogon		5800000	-0.213146	O. rufipogon
CX328	gse9	EAS						5950000	0.447393	O. sativa japonica/O. rufipogon		5850000	-1.62082	O. rufipogon
CX340	gse9	EAS						6000000	0.400507	O. sativa japonica/O. rufipogon		5900000	-1.33106	O. rufipogon
CX348	gse9	EAS						6050000	0.367946	O. sativa japonica/O. rufipogon		5950000	-1.38967	O. rufipogon
CX357	gse9	SEA						6100000	0.471893	O. sativa japonica/O. rufipogon		6000000	-1.26662	O. rufipogon
CX358	gse9	SEA						6150000	0.734353	O. sativa japonica/O. rufipogon		6050000	-1.57972	O. rufipogon
CX360	gse9	NaN						6200000	0.888488	O. sativa japonica/O. rufipogon		6100000	-1.27071	O. rufipogon
CX361	gse9	NaN						6250000	0.797972	O. sativa japonica/O. rufipogon		6150000	-0.827806	O. rufipogon
CX362	gse9	NaN						6300000	0.190661	O. sativa japonica/O. rufipogon		6200000	-0.667072	O. rufipogon
CX364	gse9	NaN						6350000	0.176645	O. sativa japonica/O. rufipogon		6250000	-0.546212	O. rufipogon
CX369	gse9	SEA						6400000	0.0438979	O. sativa japonica/O. rufipogon		6300000	-1.28478	O. rufipogon
CX375	gse9	AFR						6450000	0.0217592	O. sativa japonica/O. rufipogon		6350000	-1.30268	O. rufipogon
CX376	gse9	AFR						6500000	0.0198528	O. sativa japonica/O. rufipogon		6400000	-1.41726	O. rufipogon
CX377	gse9	AFR						6550000	0.045781	O. sativa japonica/O. rufipogon		6450000	-0.10538	O. rufipogon
CX378	gse9	EAS						6600000	0.0202965	O. sativa japonica/O. rufipogon		6500000	-0.19693	O. rufipogon
CX379	gse9	AFR						6650000	0.0403001	O. sativa japonica/O. rufipogon		6550000	-0.790227	O. rufipogon
CX381	gse9	NaN						6700000	0.216767	O. sativa japonica/O. rufipogon		6600000	-1.07719	O. rufipogon
CX382	gse9	NaN						6750000	0.158851	O. sativa japonica/O. rufipogon		6650000	-1.43504	O. rufipogon
CX387	gse9	NaN						6800000	0.0895473	O. sativa japonica/O. rufipogon		6700000	-1.63196	O. rufipogon
CX388	gse9	SEA						6850000	0.0373289	O. sativa japonica/O. rufipogon		6750000	-1.63221	O. rufipogon
CX393	gse9	EAS						6900000	0.0429772	O. sativa japonica/O. rufipogon		6800000	-1.60729	O. rufipogon
CX394	gse9	EAS						6950000	0.0343201	O. sativa japonica/O. rufipogon		6850000	-1.05321	O. rufipogon
CX399	gse9	SEA						7000000	0.0318061	O. sativa japonica/O. rufipogon		6900000	-0.881158	O. rufipogon
CX403	gse9	SEA						7050000	0.0471849	O. sativa japonica/O. rufipogon		6950000	-1.46439	O. rufipogon
CX408	gse9	NaN						7100000	0.0999725	O. sativa japonica/O. rufipogon		7000000	-1.12898	O. rufipogon
CX409	gse9	NaN						7150000	0.0345269	O. sativa japonica/O. rufipogon		7050000	-1.37815	O. rufipogon
CX410	gse9	NaN						7200000	0.0907222	O. sativa japonica/O. rufipogon		7100000	-0.840745	O. rufipogon
CX413	gse9	NaN						7250000	0.0517473	O. sativa japonica/O. rufipogon		7150000	-0.869277	O. rufipogon
CX414	gse9	NaN						7300000	0.25752	O. sativa japonica/O. rufipogon		7200000	-1.46198	O. rufipogon
CX416	gse9	NaN						7350000	0.111325	O. sativa japonica/O. rufipogon		7250000	-1.65177	O. rufipogon
CX417	gse9	NaN						7400000	0.263449	O. sativa japonica/O. rufipogon		7300000	-0.748887	O. rufipogon
CX418	gse9	NaN						7450000	0.0879887	O. sativa japonica/O. rufipogon		7350000	-0.765824	O. rufipogon
CX420	gse9	NaN						7500000	0.164325	O. sativa japonica/O. rufipogon		7400000	-1.08333	O. rufipogon
CX421	gse9	NaN						7550000	0.141355	O. sativa japonica/O. rufipogon		7450000	-1.46931	O. rufipogon
CX422	gse9	NaN						7600000	0.0108298	O. sativa japonica/O. rufipogon		7500000	-1.19482	O. rufipogon
CX423	gse9	NaN						7650000	0.262455	O. sativa japonica/O. rufipogon		7550000	-0.606429	O. rufipogon
CX424	gse9	NaN						7700000	0.0716155	O. sativa japonica/O. rufipogon		7600000	-0.294161	O. rufipogon
CX425	gse9	NaN						7750000	0.060844	O. sativa japonica/O. rufipogon		7650000	-0.411737	O. rufipogon
CX426	gse9	NaN						7800000	0.0406175	O. sativa japonica/O. rufipogon		7700000	-0.680164	O. rufipogon
CX43	gse9	SEA						7850000	0.0361658	O. sativa japonica/O. rufipogon		7750000	0.598025	O. rufipogon
CX44	gse9	SEA						7900000	0.0655503	O. sativa japonica/O. rufipogon		7800000	-1.04303	O. rufipogon
CX50	gse9	EAS						7950000	0.0973909	O. sativa japonica/O. rufipogon		7850000	-1.51588	O. rufipogon
CX55	gse9	EAS						8000000	0.119549	O. sativa japonica/O. rufipogon		7900000	-1.49698	O. rufipogon
CX561	gse9	NaN						8050000	0.0839441	O. sativa japonica/O. rufipogon		7950000	-1.20793	O. rufipogon
CX60	gse9	SAS						8100000	0.100287	O. sativa japonica/O. rufipogon		8000000	-1.44062	O. rufipogon
CX61	gse9	SAS						8150000	0.0921786	O. sativa japonica/O. rufipogon		8050000	-1.34455	O. rufipogon
CX64	gse9	SEA						8200000	0.0380337	O. sativa japonica/O. rufipogon		8100000	-1.74483	O. rufipogon
CX71	gse9	SEA						8250000	0.115843	O. sativa japonica/O. rufipogon		8150000	-1.47384	O. rufipogon
CX73	gse9	SEA						8300000	0.0580339	O. sativa japonica/O. rufipogon		8200000	-1.18322	O. rufipogon
CX76	gse9	SAS						8350000	0.226298	O. sativa japonica/O. rufipogon		8250000	-0.773437	O. rufipogon
CX79	gse9	SEA						8400000	0.023276	O. sativa japonica/O. rufipogon		8300000	0.513252	O. rufipogon
CX80	gse9	SEA						8450000	0.0515297	O. sativa japonica/O. rufipogon		8350000	0.86452	O. rufipogon
CX82	gse9	SEA						8500000	0.163858	O. sativa japonica/O. rufipogon		8400000	0.235612	O. rufipogon
CX83	gse9	SEA						8550000	0.0785333	O. sativa japonica/O. rufipogon		8450000	-0.855237	O. rufipogon
CX88	gse9	EAS						8600000	0.0425962	O. sativa japonica/O. rufipogon		8500000	-1.29931	O. rufipogon
CX9	gse9	EAS						8650000	0.0407429	O. sativa japonica/O. rufipogon		8550000	-0.508567	O. rufipogon
CX90	gse9	SAS						8700000	0.121112	O. sativa japonica/O. rufipogon		8600000	-1.08545	O. rufipogon
CX91	gse9	SAS						8750000	0.110529	O. sativa japonica/O. rufipogon		8650000	-1.7122	O. rufipogon
CX92	gse9	SAS						8800000	0.0374538	O. sativa japonica/O. rufipogon		8700000	-1.10983	O. rufipogon
CX96	gse9	SAS						8850000	0.0654217	O. sativa japonica/O. rufipogon		8750000	-0.342595	O. rufipogon
CX97	gse9	SAS						8900000	0.0327077	O. sativa japonica/O. rufipogon		8800000	-0.31009	O. rufipogon
CX98	gse9	SAS						8950000	0.003269	O. sativa japonica/O. rufipogon		8850000	-0.431186	O. rufipogon
CX99	gse9	SAS						9000000	0.0546288	O. sativa japonica/O. rufipogon		8900000	-1.07218	O. rufipogon
IRIS_313-10000	gse9	EAS						9050000	0.0619051	O. sativa japonica/O. rufipogon		8950000	-1.48659	O. rufipogon
IRIS_313-10001	gse9	EAS						9100000	0.0884667	O. sativa japonica/O. rufipogon		9000000	-1.54538	O. rufipogon
IRIS_313-10002	gse9	SAS						9150000	0.120355	O. sativa japonica/O. rufipogon		9050000	-1.08808	O. rufipogon
IRIS_313-10010	gse9	OCE						9200000	0.0812478	O. sativa japonica/O. rufipogon		9100000	-1.39247	O. rufipogon
IRIS_313-10026	gse9	AFR						9250000	0.0648862	O. sativa japonica/O. rufipogon		9150000	-1.52944	O. rufipogon
IRIS_313-10030	gse9	AFR						9300000	0.0376747	O. sativa japonica/O. rufipogon		9200000	-1.34102	O. rufipogon
IRIS_313-10040	gse9	EAS						9350000	0.0496768	O. sativa japonica/O. rufipogon		9250000	-1.34598	O. rufipogon
IRIS_313-10046	gse9	AFR						9400000	0.0894216	O. sativa japonica/O. rufipogon		9300000	-1.47124	O. rufipogon
IRIS_313-10047	gse9	AFR						9450000	0.346606	O. sativa japonica/O. rufipogon		9350000	-1.22829	O. rufipogon
IRIS_313-10102	gse9	AFR						9500000	0.55673	O. sativa japonica/O. rufipogon		9400000	-0.703655	O. rufipogon
IRIS_313-10109	gse9	AFR						9550000	0.535024	O. sativa japonica/O. rufipogon		9450000	-1.18048	O. rufipogon
IRIS_313-10114	GSE9	AFR						9600000	0.410021	O. sativa japonica/O. rufipogon		9500000	-1.29704	O. rufipogon
IRIS_313-10129	gse9	EAS						9650000	0.546898	O. sativa japonica/O. rufipogon		9550000	-1.86893	O. rufipogon
IRIS_313-10134	gse9	SEA						9700000	0.354122	O. sativa japonica/O. rufipogon		9600000	-1.23411	O. rufipogon
IRIS_313-10147	gse9	SEA						9750000	0.0252606	O. sativa japonica/O. rufipogon		9650000	-1.13958	O. rufipogon
IRIS_313-10151	gse9	SEA						9800000	0.354425	O. sativa japonica/O. rufipogon		9700000	0.500707	O. rufipogon
IRIS_313-10154	gse9	EAS						9850000	0.64556	O. sativa japonica/O. rufipogon		9750000	-0.757453	O. rufipogon
IRIS_313-10161	gse9	AME						9900000	0.186099	O. sativa japonica/O. rufipogon		9800000	-0.0366823	O. rufipogon
IRIS_313-10170	gse9	EAS						9950000	0.301773	O. sativa japonica/O. rufipogon		9850000	-0.412869	O. rufipogon
IRIS_313-10171	gse9	EAS						10000000	0.312838	O. sativa japonica/O. rufipogon		9900000	0.686437	O. rufipogon
IRIS_313-10178	gse9	EAS						10050000	0.0390542	O. sativa japonica/O. rufipogon		9950000	-1.11059	O. rufipogon
IRIS_313-10189	gse9	EAS						10100000	0.00647824	O. sativa japonica/O. rufipogon		10000000	-1.4314	O. rufipogon
IRIS_313-10191	gse9	EAS						10150000	0.0501739	O. sativa japonica/O. rufipogon		10050000	-0.711656	O. rufipogon
IRIS_313-10211	gse9	EAS						10200000	0.0621278	O. sativa japonica/O. rufipogon		10100000	-0.919525	O. rufipogon
IRIS_313-10224	gse9	EAS						10250000	0.369656	O. sativa japonica/O. rufipogon		10150000	-1.16401	O. rufipogon
IRIS_313-10234	gse9	SEA						10300000	0.0854721	O. sativa japonica/O. rufipogon		10200000	-0.797851	O. rufipogon
IRIS_313-10237	gse9	SEA						10350000	0.0882785	O. sativa japonica/O. rufipogon		10250000	-0.160867	O. rufipogon
IRIS_313-10238	gse9	SEA						10400000	0.0879051	O. sativa japonica/O. rufipogon		10300000	-1.29516	O. rufipogon
IRIS_313-10247	gse9	AME						10450000	0.0345102	O. sativa japonica/O. rufipogon		10350000	-1.18288	O. rufipogon
IRIS_313-10274	gse9	AME						10500000	0.111334	O. sativa japonica/O. rufipogon		10400000	-0.998327	O. rufipogon
IRIS_313-10287	gse9	AME						10550000	0.349448	O. sativa japonica/O. rufipogon		10450000	-1.04233	O. rufipogon
IRIS_313-10289	gse9	AME						10600000	0.0398731	O. sativa japonica/O. rufipogon		10500000	-0.960035	O. rufipogon
IRIS_313-10290	gse9	AME						10650000	0.00516499	O. sativa japonica/O. rufipogon		10550000	-0.909041	O. rufipogon
IRIS_313-10298	gse9	SAS						10700000	0.0162502	O. sativa japonica/O. rufipogon		10600000	0.413093	O. rufipogon
IRIS_313-10333	gse9	SEA						10750000	0.290024	O. sativa japonica/O. rufipogon		10650000	0.247989	O. rufipogon
IRIS_313-10334	gse9	SEA						10800000	0.210933	O. sativa japonica/O. rufipogon		10700000	-1.01619	O. rufipogon
IRIS_313-10385	gse9	SEA						10850000	0.350221	O. sativa japonica/O. rufipogon		10750000	-0.825234	O. rufipogon
IRIS_313-10392	gse9	SEA						10900000	0.279897	O. sativa japonica/O. rufipogon		10800000	-0.827215	O. rufipogon
IRIS_313-10397	gse9	AME						10950000	0.184608	O. sativa japonica/O. rufipogon		10850000	-1.58375	O. rufipogon
IRIS_313-10398	gse9	AME						11000000	0.0248812	O. sativa japonica/O. rufipogon		10900000	-1.52491	O. rufipogon
IRIS_313-10400	gse9	AME						11050000	0.150295	O. sativa japonica/O. rufipogon		10950000	-0.63077	O. rufipogon
IRIS_313-10401	gse9	AME						11100000	0.184899	O. sativa japonica/O. rufipogon		11000000	-0.118249	O. rufipogon
IRIS_313-10402	gse9	AME						11150000	0.185745	O. sativa japonica/O. rufipogon		11050000	0.322042	O. rufipogon
IRIS_313-10417	gse9	SAS						11200000	0.156848	O. sativa japonica/O. rufipogon		11100000	0.402766	O. rufipogon
IRIS_313-10428	gse9	SEA						11250000	0.141596	O. sativa japonica/O. rufipogon		11150000	-0.0959927	O. rufipogon
IRIS_313-10448	gse9	SEA						11300000	0.48103	O. sativa japonica/O. rufipogon		11200000	-1.10384	O. rufipogon
IRIS_313-10449	gse9	EAS						11350000	0.357385	O. sativa japonica/O. rufipogon		11250000	-1.50467	O. rufipogon
IRIS_313-10450	gse9	EAS						11400000	0.0101433	O. sativa japonica/O. rufipogon		11300000	-0.979364	O. rufipogon
IRIS_313-10452	gse9	EAS						11450000	0.14443	O. sativa japonica/O. rufipogon		11350000	-0.651192	O. rufipogon
IRIS_313-10458	gse9	EAS						11500000	0.048584	O. sativa japonica/O. rufipogon		11400000	1.44075	O. rufipogon
IRIS_313-10476	gse9	SAS						11550000	0.0286861	O. sativa japonica/O. rufipogon		11450000	0.551815	O. rufipogon
IRIS_313-10497	gse9	EAS						11600000	0.159218	O. sativa japonica/O. rufipogon		11500000	1.58559	O. rufipogon
IRIS_313-10502	gse9	EAS						11650000	0.306698	O. sativa japonica/O. rufipogon		11550000	1.17025	O. rufipogon
IRIS_313-10503	gse9	EAS						11700000	0.0153506	O. sativa japonica/O. rufipogon		11600000	1.58456	O. rufipogon
IRIS_313-10504	gse9	EAS						11750000	0.0290724	O. sativa japonica/O. rufipogon		11650000	-0.248638	O. rufipogon
IRIS_313-10506	gse9	SEA						11800000	0.0433705	O. sativa japonica/O. rufipogon		11700000	-0.687861	O. rufipogon
IRIS_313-10509	gse9	AFR						11850000	0.0239471	O. sativa japonica/O. rufipogon		11750000	-1.36732	O. rufipogon
IRIS_313-10511	gse9	SEA						11900000	0.0109428	O. sativa japonica/O. rufipogon		11800000	-0.760658	O. rufipogon
IRIS_313-10515	gse9	EAS						11950000	0.0177374	O. sativa japonica/O. rufipogon		11850000	0.0105214	O. rufipogon
IRIS_313-10517	gse9	SEA						12000000	0.00644892	O. sativa japonica/O. rufipogon		11900000	-1.56072	O. rufipogon
IRIS_313-10519	gse9	SAS						12050000	0.0405238	O. sativa japonica/O. rufipogon		11950000	-1.63706	O. rufipogon
IRIS_313-10524	gse9	NaN						12100000	0.24253	O. sativa japonica/O. rufipogon		12000000	-0.597067	O. rufipogon
IRIS_313-10525	gse9	SEA						12150000	0.057209	O. sativa japonica/O. rufipogon		12050000	0.261616	O. rufipogon
IRIS_313-10526	gse9	SAS						12200000	0.036091	O. sativa japonica/O. rufipogon		12100000	0.419153	O. rufipogon
IRIS_313-10527	gse9	SAS						12250000	0.056562	O. sativa japonica/O. rufipogon		12150000	-1.07575	O. rufipogon
IRIS_313-10536	gse9	AFR						12300000	0.431658	O. sativa japonica/O. rufipogon		12200000	-1.4388	O. rufipogon
IRIS_313-10542	gse9	SAS						12350000	0.453125	O. sativa japonica/O. rufipogon		12250000	-1.48835	O. rufipogon
IRIS_313-10544	gse9	SAS						12400000	0.675202	O. sativa japonica/O. rufipogon		12300000	-1.10288	O. rufipogon
IRIS_313-10554	gse9	SEA						12450000	0.370512	O. sativa japonica/O. rufipogon		12350000	-1.16402	O. rufipogon
IRIS_313-10555	gse9	SEA						12500000	0.491834	O. sativa japonica/O. rufipogon		12400000	-1.31017	O. rufipogon
IRIS_313-10556	gse9	SEA						12550000	0.44121	O. sativa japonica/O. rufipogon		12450000	-1.37875	O. rufipogon
IRIS_313-10557	gse9	SEA						12600000	0.468658	O. sativa japonica/O. rufipogon		12500000	-0.139789	O. rufipogon
IRIS_313-10560	gse9	EAS						12650000	0.458366	O. sativa japonica/O. rufipogon		12550000	-0.521028	O. rufipogon
IRIS_313-10561	gse9	EAS						12700000	0.466992	O. sativa japonica/O. rufipogon		12600000	-1.06477	O. rufipogon
IRIS_313-10573	gse9	AFR						12750000	0.422772	O. sativa japonica/O. rufipogon		12650000	-1.38025	O. rufipogon
IRIS_313-10576	gse9	AFR						12800000	0.502748	O. sativa japonica/O. rufipogon		12700000	-1.3224	O. rufipogon
IRIS_313-10610	gse9	SAS						12850000	0.316918	O. sativa japonica/O. rufipogon		12750000	-1.47788	O. rufipogon
IRIS_313-10628	gse9	SAS						12900000	0.370834	O. sativa japonica/O. rufipogon		12800000	-1.2792	O. rufipogon
IRIS_313-10640	gse9	SAS						12950000	0.41256	O. sativa japonica/O. rufipogon		12850000	-0.837073	O. rufipogon
IRIS_313-10648	gse9	SEA						13000000	0.396668	O. sativa japonica/O. rufipogon		12900000	-0.417407	O. rufipogon
IRIS_313-10650	gse9	SEA						13050000	0.125385	O. sativa japonica/O. rufipogon		12950000	-1.54296	O. rufipogon
IRIS_313-10654	GSE9	SEA						13100000	0.273491	O. sativa japonica/O. rufipogon		13000000	-1.01058	O. rufipogon
IRIS_313-10659	gse9	SEA						13150000	0.481918	O. sativa japonica/O. rufipogon		13050000	0.0987785	O. rufipogon
IRIS_313-10661	gse9	SAS						13200000	0.193689	O. sativa japonica/O. rufipogon		13100000	-1.23962	O. rufipogon
IRIS_313-10662	gse9	SAS						13250000	0.498563	O. sativa japonica/O. rufipogon		13150000	-0.871824	O. rufipogon
IRIS_313-10664	gse9	SAS						13300000	0.676219	O. sativa japonica/O. rufipogon		13200000	-0.900817	O. rufipogon
IRIS_313-10667	gse9	SAS						13350000	0.881455	O. sativa japonica/O. rufipogon		13250000	-1.66935	O. rufipogon
IRIS_313-10680	gse9	SEA						13400000	0.563265	O. sativa japonica/O. rufipogon		13300000	-1.60433	O. rufipogon
IRIS_313-10681	gse9	SEA						13450000	1.16983	O. sativa japonica/O. rufipogon		13350000	-1.52876	O. rufipogon
IRIS_313-10682	gse9	SEA						13500000	0.668934	O. sativa japonica/O. rufipogon		13400000	-1.28972	O. rufipogon
IRIS_313-10683	gse9	SEA						13550000	0.0561608	O. sativa japonica/O. rufipogon		13450000	-0.678246	O. rufipogon
IRIS_313-10684	gse9	SEA						13600000	0.169434	O. sativa japonica/O. rufipogon		13500000	-0.417699	O. rufipogon
IRIS_313-10687	gse9	SEA						13650000	0.317426	O. sativa japonica/O. rufipogon		13550000	-1.03423	O. rufipogon
IRIS_313-10688	gse9	SEA						13700000	0.312927	O. sativa japonica/O. rufipogon		13600000	0.327978	O. rufipogon
IRIS_313-10690	gse9	SEA						13750000	0.453254	O. sativa japonica/O. rufipogon		13650000	-1.20836	O. rufipogon
IRIS_313-10692	gse9	SEA						13800000	0.175897	O. sativa japonica/O. rufipogon		13700000	-1.48809	O. rufipogon
IRIS_313-10694	gse9	SEA						13850000	0.0407851	O. sativa japonica/O. rufipogon		13750000	-1.52854	O. rufipogon
IRIS_313-10695	gse9	SEA						13900000	0.0262325	O. sativa japonica/O. rufipogon		13800000	-1.57638	O. rufipogon
IRIS_313-10697	gse9	SEA						13950000	0.0309355	O. sativa japonica/O. rufipogon		13850000	-1.50006	O. rufipogon
IRIS_313-10698	gse9	SEA						14000000	0.0252236	O. sativa japonica/O. rufipogon		13900000	-1.27538	O. rufipogon
IRIS_313-10699	gse9	SEA						14050000	0.0260806	O. sativa japonica/O. rufipogon		13950000	-0.115033	O. rufipogon
IRIS_313-10700	gse9	SEA						14100000	0.0281221	O. sativa japonica/O. rufipogon		14000000	-0.640721	O. rufipogon
IRIS_313-10701	gse9	SEA						14150000	0.0525419	O. sativa japonica/O. rufipogon		14050000	-0.948192	O. rufipogon
IRIS_313-10702	gse9	SEA						14200000	0.0408354	O. sativa japonica/O. rufipogon		14100000	-1.24907	O. rufipogon
IRIS_313-10706	gse9	SEA						14250000	0.00890474	O. sativa japonica/O. rufipogon		14150000	-1.32083	O. rufipogon
IRIS_313-10707	gse9	SEA						14300000	0.110746	O. sativa japonica/O. rufipogon		14200000	-1.22212	O. rufipogon
IRIS_313-10715	gse9	SAS						14350000	0.0125676	O. sativa japonica/O. rufipogon		14250000	-1.60432	O. rufipogon
IRIS_313-10716	gse9	SAS						14400000	0.025031	O. sativa japonica/O. rufipogon		14300000	-1.3193	O. rufipogon
IRIS_313-10717	gse9	SAS						14450000	0.0978407	O. sativa japonica/O. rufipogon		14350000	-1.29886	O. rufipogon
IRIS_313-10719	gse9	SAS						14500000	0.0437727	O. sativa japonica/O. rufipogon		14400000	-0.356529	O. rufipogon
IRIS_313-10721	gse9	SAS						14550000	0.051225	O. sativa japonica/O. rufipogon		14450000	-1.16297	O. rufipogon
IRIS_313-10723	gse9	AFR						14600000	0.0431095	O. sativa japonica/O. rufipogon		14500000	-1.06814	O. rufipogon
IRIS_313-10724	gse9	AFR						14650000	0.0346548	O. sativa japonica/O. rufipogon		14550000	-1.37842	O. rufipogon
IRIS_313-10726	gse9	AFR						14700000	0.122484	O. sativa japonica/O. rufipogon		14600000	-1.34649	O. rufipogon
IRIS_313-10727	gse9	AFR						14750000	0.152202	O. sativa japonica/O. rufipogon		14650000	-1.42281	O. rufipogon
IRIS_313-10731	gse9	SAS						14800000	0.0165205	O. sativa japonica/O. rufipogon		14700000	-1.26229	O. rufipogon
IRIS_313-10742	gse9	SEA						14850000	0.0308293	O. sativa japonica/O. rufipogon		14750000	-1.46329	O. rufipogon
IRIS_313-10749	gse9	SEA						14900000	0.0247799	O. sativa japonica/O. rufipogon		14800000	-1.28273	O. rufipogon
IRIS_313-10750	gse9	SEA						14950000	0.0541752	O. sativa japonica/O. rufipogon		14850000	-1.39785	O. rufipogon
IRIS_313-10753	gse9	AME						15000000	0.4253	O. sativa japonica/O. rufipogon		14900000	-1.37596	O. rufipogon
IRIS_313-10755	gse9	SEA						15050000	0.353157	O. sativa japonica/O. rufipogon		14950000	-1.33478	O. rufipogon
IRIS_313-10756	gse9	SAS						15100000	0.854246	O. sativa japonica/O. rufipogon		15000000	-1.285	O. rufipogon
IRIS_313-10757	gse9	SEA						15150000	0.680466	O. sativa japonica/O. rufipogon		15050000	-0.211355	O. rufipogon
IRIS_313-10760	gse9	SEA						15200000	0.157755	O. sativa japonica/O. rufipogon		15100000	-1.17276	O. rufipogon
IRIS_313-10762	gse9	SEA						15250000	0.329074	O. sativa japonica/O. rufipogon		15150000	-1.34252	O. rufipogon
IRIS_313-10768	gse9	SEA						15300000	0.124596	O. sativa japonica/O. rufipogon		15200000	-1.14057	O. rufipogon
IRIS_313-10772	gse9	SEA						15350000	0.102977	O. sativa japonica/O. rufipogon		15250000	-1.04636	O. rufipogon
IRIS_313-10777	gse9	SEA						15400000	0.0309385	O. sativa japonica/O. rufipogon		15300000	0.128496	O. rufipogon
IRIS_313-10778	gse9	SEA						15450000	0.028645	O. sativa japonica/O. rufipogon		15350000	-1.08551	O. rufipogon
IRIS_313-10779	gse9	SEA						15500000	0.0207933	O. sativa japonica/O. rufipogon		15400000	-1.37145	O. rufipogon
IRIS_313-10782	gse9	SEA						15550000	0.0178032	O. sativa japonica/O. rufipogon		15450000	-0.772118	O. rufipogon
IRIS_313-10791	gse9	SEA						15600000	0.00876932	O. sativa japonica/O. rufipogon		15500000	-0.655373	O. rufipogon
IRIS_313-10797	gse9	SEA						15650000	0.00710687	O. sativa japonica/O. rufipogon		15550000	0.202036	O. rufipogon
IRIS_313-10804	gse9	SEA						15700000	0.0310723	O. sativa japonica/O. rufipogon		15600000	0.283149	O. rufipogon
IRIS_313-10806	gse9	SEA						15750000	0.021233	O. sativa japonica/O. rufipogon		15650000	-0.616166	O. rufipogon
IRIS_313-10807	gse9	SEA						15800000	0.00640251	O. sativa japonica/O. rufipogon		15700000	-1.49281	O. rufipogon
IRIS_313-10810	gse9	SEA						15850000	0.0112608	O. sativa japonica/O. rufipogon		15750000	-1.39332	O. rufipogon
IRIS_313-10812	gse9	SEA						15900000	0.0153863	O. sativa japonica/O. rufipogon		15800000	-1.18467	O. rufipogon
IRIS_313-10813	gse9	SEA						15950000	0.0161628	O. sativa japonica/O. rufipogon		15850000	-1.25853	O. rufipogon
IRIS_313-10814	gse9	SEA						16000000	0.0465823	O. sativa japonica/O. rufipogon		15900000	-1.39627	O. rufipogon
IRIS_313-10818	gse9	SEA						16050000	0.00718576	O. sativa japonica/O. rufipogon		15950000	-1.25927	O. rufipogon
IRIS_313-10819	gse9	SEA						16100000	0.00698312	O. sativa japonica/O. rufipogon		16000000	-1.47837	O. rufipogon
IRIS_313-10820	gse9	SEA						16150000	0.0172678	O. sativa japonica/O. rufipogon		16050000	0.566079	O. rufipogon
IRIS_313-10821	gse9	SEA						16200000	0.00753338	O. sativa japonica/O. rufipogon		16100000	0.69927	O. rufipogon
IRIS_313-10822	gse9	SEA						16250000	0.0559505	O. sativa japonica/O. rufipogon		16150000	-1.28441	O. rufipogon
IRIS_313-10823	gse9	SEA						16300000	0.0259557	O. sativa japonica/O. rufipogon		16200000	-1.24291	O. rufipogon
IRIS_313-10824	gse9	SEA						16350000	0.005504	O. sativa japonica/O. rufipogon		16250000	-1.39371	O. rufipogon
IRIS_313-10833	gse9	SAS						16400000	0.0725346	O. sativa japonica/O. rufipogon		16300000	-1.36422	O. rufipogon
IRIS_313-10835	gse9	SAS						16450000	0.0254265	O. sativa japonica/O. rufipogon		16350000	-1.36576	O. rufipogon
IRIS_313-10836	gse9	SAS						16500000	0.0495371	O. sativa japonica/O. rufipogon		16400000	-1.51889	O. rufipogon
IRIS_313-10842	gse9	SEA						16550000	0.0931473	O. sativa japonica/O. rufipogon		16450000	-1.37602	O. rufipogon
IRIS_313-10844	gse9	SEA						16600000	0.263708	O. sativa japonica/O. rufipogon		16500000	-1.39788	O. rufipogon
IRIS_313-10855	gse9	SAS						16650000	0.128856	O. sativa japonica/O. rufipogon		16550000	-1.52679	O. rufipogon
IRIS_313-10863	gse9	SAS						16700000	0.0144874	O. sativa japonica/O. rufipogon		16600000	-1.28767	O. rufipogon
IRIS_313-10880	gse9	SAS						16750000	0.0197264	O. sativa japonica/O. rufipogon		16650000	-1.43783	O. rufipogon
IRIS_313-10897	gse9	SAS						16800000	0.0238495	O. sativa japonica/O. rufipogon		16700000	-1.08129	O. rufipogon
IRIS_313-10898	gse9	SEA						16850000	0.0189879	O. sativa japonica/O. rufipogon		16750000	-1.20469	O. rufipogon
IRIS_313-10899	gse9	SEA						16900000	0.0542811	O. sativa japonica/O. rufipogon		16800000	-1.40942	O. rufipogon
IRIS_313-10900	gse9	SEA						16950000	0.0496477	O. sativa japonica/O. rufipogon		16850000	-1.36348	O. rufipogon
IRIS_313-10901	gse9	SEA						17000000	0.0378302	O. sativa japonica/O. rufipogon		16900000	-1.44218	O. rufipogon
IRIS_313-10902	gse9	SEA						17050000	0.0821925	O. sativa japonica/O. rufipogon		16950000	-1.46579	O. rufipogon
IRIS_313-10903	gse9	SEA						17100000	0.0848607	O. sativa japonica/O. rufipogon		17000000	-1.49003	O. rufipogon
IRIS_313-10904	gse9	SEA						17150000	0.135774	O. sativa japonica/O. rufipogon		17050000	-1.70065	O. rufipogon
IRIS_313-10905	gse9	SEA						17200000	0.168712	O. sativa japonica/O. rufipogon		17100000	-1.41728	O. rufipogon
IRIS_313-10906	gse9	SEA						17250000	0.281757	O. sativa japonica/O. rufipogon		17150000	-1.15368	O. rufipogon
IRIS_313-10907	gse9	SEA						17300000	0.0136265	O. sativa japonica/O. rufipogon		17200000	-1.37345	O. rufipogon
IRIS_313-10908	gse9	SEA						17350000	0.0770785	O. sativa japonica/O. rufipogon		17250000	-1.36626	O. rufipogon
IRIS_313-10909	gse9	SEA						17400000	0.111388	O. sativa japonica/O. rufipogon		17300000	-0.927047	O. rufipogon
IRIS_313-10910	gse9	SEA						17450000	0.113648	O. sativa japonica/O. rufipogon		17350000	-1.03001	O. rufipogon
IRIS_313-10911	gse9	SEA						17500000	0.0255441	O. sativa japonica/O. rufipogon		17400000	-0.72663	O. rufipogon
IRIS_313-10912	gse9	SEA						17550000	0.0349714	O. sativa japonica/O. rufipogon		17450000	-1.02964	O. rufipogon
IRIS_313-10913	gse9	SEA						17600000	0.0200221	O. sativa japonica/O. rufipogon		17500000	-0.965342	O. rufipogon
IRIS_313-10915	gse9	SEA						17650000	0.0287102	O. sativa japonica/O. rufipogon		17550000	-1.36941	O. rufipogon
IRIS_313-10928	gse9	SEA						17700000	0.0448758	O. sativa japonica/O. rufipogon		17600000	-1.16331	O. rufipogon
IRIS_313-10929	gse9	SAS						17750000	0.224498	O. sativa japonica/O. rufipogon		17650000	-1.3783	O. rufipogon
IRIS_313-10932	gse9	EAS						17800000	0.15132	O. sativa japonica/O. rufipogon		17700000	-1.40796	O. rufipogon
IRIS_313-10934	gse9	SEA						17850000	0.11588	O. sativa japonica/O. rufipogon		17750000	-1.22041	O. rufipogon
IRIS_313-10935	gse9	SEA						17900000	0.110123	O. sativa japonica/O. rufipogon		17800000	-1.23405	O. rufipogon
IRIS_313-10937	gse9	SEA						17950000	0.033392	O. sativa japonica/O. rufipogon		17850000	-1.19747	O. rufipogon
IRIS_313-10938	gse9	SEA						18000000	0.012028	O. sativa japonica/O. rufipogon		17900000	-1.2917	O. rufipogon
IRIS_313-10940	gse9	SEA						18050000	0.0190127	O. sativa japonica/O. rufipogon		17950000	-1.15006	O. rufipogon
IRIS_313-10942	gse9	SEA						18100000	0.056325	O. sativa japonica/O. rufipogon		18000000	-0.00868327	O. rufipogon
IRIS_313-10943	gse9	SEA						18150000	0.00790455	O. sativa japonica/O. rufipogon		18050000	-0.989557	O. rufipogon
IRIS_313-10944	gse9	SEA						18200000	0.0286402	O. sativa japonica/O. rufipogon		18100000	-1.31085	O. rufipogon
IRIS_313-10947	gse9	SEA						18250000	0.0644384	O. sativa japonica/O. rufipogon		18150000	-1.24025	O. rufipogon
IRIS_313-10951	gse9	SEA						18300000	0.0343465	O. sativa japonica/O. rufipogon		18200000	-1.20437	O. rufipogon
IRIS_313-10954	gse9	SEA						18350000	0.0322021	O. sativa japonica/O. rufipogon		18250000	-1.17067	O. rufipogon
IRIS_313-10955	gse9	SEA						18400000	0.112707	O. sativa japonica/O. rufipogon		18300000	-1.39572	O. rufipogon
IRIS_313-10961	gse9	SEA						18450000	0.140662	O. sativa japonica/O. rufipogon		18350000	-1.30945	O. rufipogon
IRIS_313-10962	gse9	SEA						18500000	0.210037	O. sativa japonica/O. rufipogon		18400000	-1.118	O. rufipogon
IRIS_313-10968	gse9	AME						18550000	0.347632	O. sativa japonica/O. rufipogon		18450000	-1.29875	O. rufipogon
IRIS_313-10970	gse9	SEA						18600000	0.133716	O. sativa japonica/O. rufipogon		18500000	-1.47672	O. rufipogon
IRIS_313-10971	gse9	SAS						18650000	0.135275	O. sativa japonica/O. rufipogon		18550000	-1.44194	O. rufipogon
IRIS_313-10972	gse9	SAS						18700000	0.147178	O. sativa japonica/O. rufipogon		18600000	-1.31399	O. rufipogon
IRIS_313-10973	gse9	SAS						18750000	0.0256324	O. sativa japonica/O. rufipogon		18650000	-1.01198	O. rufipogon
IRIS_313-10974	gse9	SAS						18800000	0.0461291	O. sativa japonica/O. rufipogon		18700000	-1.05039	O. rufipogon
IRIS_313-10975	gse9	SAS						18850000	0.0216507	O. sativa japonica/O. rufipogon		18750000	-1.27207	O. rufipogon
IRIS_313-10977	gse9	SAS						18900000	0.00978266	O. sativa japonica/O. rufipogon		18800000	-1.10412	O. rufipogon
IRIS_313-10982	gse9	SAS						18950000	0.0143654	O. sativa japonica/O. rufipogon		18850000	-1.29351	O. rufipogon
IRIS_313-10984	gse9	SAS						19000000	0.0187528	O. sativa japonica/O. rufipogon		18900000	-1.25326	O. rufipogon
IRIS_313-10985	gse9	SAS						19050000	0.022159	O. sativa japonica/O. rufipogon		18950000	-0.876738	O. rufipogon
IRIS_313-10986	gse9	SAS						19100000	0.0140486	O. sativa japonica/O. rufipogon		19000000	-1.25307	O. rufipogon
IRIS_313-10989	gse9	SAS						19150000	0.0306901	O. sativa japonica/O. rufipogon		19050000	-1.25298	O. rufipogon
IRIS_313-10995	gse9	SEA						19200000	0.0106755	O. sativa japonica/O. rufipogon		19100000	-1.30459	O. rufipogon
IRIS_313-10997	gse9	SEA						19250000	0.00987752	O. sativa japonica/O. rufipogon		19150000	-1.3291	O. rufipogon
IRIS_313-11000	gse9	SEA						19300000	0.0220717	O. sativa japonica/O. rufipogon		19200000	-1.21743	O. rufipogon
IRIS_313-11006	gse9	SEA						19350000	0.0122195	O. sativa japonica/O. rufipogon		19250000	-1.4349	O. rufipogon
IRIS_313-11010	gse9	SEA						19400000	0.016184	O. sativa japonica/O. rufipogon		19300000	-1.50189	O. rufipogon
IRIS_313-11038	gse9	EAS						19450000	0.0114902	O. sativa japonica/O. rufipogon		19350000	-1.47883	O. rufipogon
IRIS_313-11039	gse9	EAS						19500000	0.0127894	O. sativa japonica/O. rufipogon		19400000	-1.31263	O. rufipogon
IRIS_313-11041	gse9	SAS						19550000	0.0205621	O. sativa japonica/O. rufipogon		19450000	-1.53932	O. rufipogon
IRIS_313-11043	gse9	SEA						19600000	0.0186183	O. sativa japonica/O. rufipogon		19500000	-1.44456	O. rufipogon
IRIS_313-11072	gse9	SEA						19650000	0.026913	O. sativa japonica/O. rufipogon		19550000	-1.51993	O. rufipogon
IRIS_313-11074	gse9	SEA						19700000	0.0147362	O. sativa japonica/O. rufipogon		19600000	-1.59725	O. rufipogon
IRIS_313-11076	gse9	SEA						19750000	0.0187999	O. sativa japonica/O. rufipogon		19650000	-1.40932	O. rufipogon
IRIS_313-11079	gse9	SEA						19800000	0.00715407	O. sativa japonica/O. rufipogon		19700000	-1.48484	O. rufipogon
IRIS_313-11080	GSE9	SEA						19850000	0.0760644	O. sativa japonica/O. rufipogon		19750000	-1.52965	O. rufipogon
IRIS_313-11081	gse9	SEA						19900000	0.0161452	O. sativa japonica/O. rufipogon		19800000	-1.54246	O. rufipogon
IRIS_313-11082	gse9	SEA						19950000	0.0134353	O. sativa japonica/O. rufipogon		19850000	-1.24843	O. rufipogon
IRIS_313-11083	gse9	SEA						20000000	0.0204559	O. sativa japonica/O. rufipogon		19900000	-1.2654	O. rufipogon
IRIS_313-11084	gse9	SEA						20050000	0.0194921	O. sativa japonica/O. rufipogon		19950000	-1.22978	O. rufipogon
IRIS_313-11086	gse9	SEA						20100000	0.0199255	O. sativa japonica/O. rufipogon		20000000	-1.2696	O. rufipogon
IRIS_313-11087	gse9	SEA						20150000	0.00886568	O. sativa japonica/O. rufipogon		20050000	-1.44279	O. rufipogon
IRIS_313-11088	gse9	SEA						20200000	0.0133756	O. sativa japonica/O. rufipogon		20100000	-1.55826	O. rufipogon
IRIS_313-11089	gse9	SEA						20250000	0.0215063	O. sativa japonica/O. rufipogon		20150000	-1.55673	O. rufipogon
IRIS_313-11090	gse9	SEA						20300000	0.0812051	O. sativa japonica/O. rufipogon		20200000	-0.792992	O. rufipogon
IRIS_313-11096	gse9	SEA						20350000	0.0306534	O. sativa japonica/O. rufipogon		20250000	-1.37961	O. rufipogon
IRIS_313-11098	gse9	AFR						20400000	0.0284444	O. sativa japonica/O. rufipogon		20300000	-1.32733	O. rufipogon
IRIS_313-11099	GSE9	AFR						20450000	0.0735455	O. sativa japonica/O. rufipogon		20350000	-1.09168	O. rufipogon
IRIS_313-11108	GSE9	AFR						20500000	0.0388806	O. sativa japonica/O. rufipogon		20400000	-1.32818	O. rufipogon
IRIS_313-11110	gse9	SAS						20550000	0.0130184	O. sativa japonica/O. rufipogon		20450000	-1.21502	O. rufipogon
IRIS_313-11113	gse9	SAS						20600000	0.0102803	O. sativa japonica/O. rufipogon		20500000	-1.37333	O. rufipogon
IRIS_313-11114	gse9	SAS						20650000	0.00513634	O. sativa japonica/O. rufipogon		20550000	-1.43718	O. rufipogon
IRIS_313-11115	gse9	SAS						20700000	0.0131762	O. sativa japonica/O. rufipogon		20600000	-1.04999	O. rufipogon
IRIS_313-11118	gse9	SEA						20750000	0.0175393	O. sativa japonica/O. rufipogon		20650000	-1.39658	O. rufipogon
IRIS_313-11120	GSE9	SAS						20800000	0.0167805	O. sativa japonica/O. rufipogon		20700000	-1.17672	O. rufipogon
IRIS_313-11122	gse9	SEA						20850000	0.0147773	O. sativa japonica/O. rufipogon		20750000	-1.18877	O. rufipogon
IRIS_313-11133	gse9	SEA						20900000	0.0275811	O. sativa japonica/O. rufipogon		20800000	-1.42873	O. rufipogon
IRIS_313-11135	gse9	SEA						20950000	0.0103256	O. sativa japonica/O. rufipogon		20850000	-1.02922	O. rufipogon
IRIS_313-11138	GSE9	SEA						21000000	0.00980172	O. sativa japonica/O. rufipogon		20900000	-1.3584	O. rufipogon
IRIS_313-11140	gse9	SEA						21050000	0.024156	O. sativa japonica/O. rufipogon		20950000	-1.04389	O. rufipogon
IRIS_313-11142	gse9	SEA						21100000	0.0124272	O. sativa japonica/O. rufipogon		21000000	-1.25765	O. rufipogon
IRIS_313-11145	gse9	SEA						21150000	0.050419	O. sativa japonica/O. rufipogon		21050000	-0.959776	O. rufipogon
IRIS_313-11148	gse9	SEA						21200000	0.0629223	O. sativa japonica/O. rufipogon		21100000	-1.30188	O. rufipogon
IRIS_313-11149	gse9	SEA						21250000	0.0355171	O. sativa japonica/O. rufipogon		21150000	-1.6043	O. rufipogon
IRIS_313-11150	gse9	SEA						21300000	0.0161351	O. sativa japonica/O. rufipogon		21200000	-1.59416	O. rufipogon
IRIS_313-11151	gse9	SEA						21350000	0.0297558	O. sativa japonica/O. rufipogon		21250000	-1.45944	O. rufipogon
IRIS_313-11152	gse9	SAS						21400000	0.00664158	O. sativa japonica/O. rufipogon		21300000	-0.917477	O. rufipogon
IRIS_313-11157	GSE9	EAS						21450000	0.0457305	O. sativa japonica/O. rufipogon		21350000	-1.52357	O. rufipogon
IRIS_313-11158	gse9	EAS						21500000	0.0164893	O. sativa japonica/O. rufipogon		21400000	-0.827648	O. rufipogon
IRIS_313-11160	gse9	AFR						21550000	0.0151015	O. sativa japonica/O. rufipogon		21450000	-0.241115	O. rufipogon
IRIS_313-11162	gse9	SEA						21600000	0.0461031	O. sativa japonica/O. rufipogon		21500000	-1.47148	O. rufipogon
IRIS_313-11167	gse9	SAS						21650000	0.0158047	O. sativa japonica/O. rufipogon		21550000	-0.516016	O. rufipogon
IRIS_313-11178	gse9	SEA						21700000	0.0413111	O. sativa japonica/O. rufipogon		21600000	0.158319	O. rufipogon
IRIS_313-11179	gse9	SEA						21750000	0.00630363	O. sativa japonica/O. rufipogon		21650000	-0.901855	O. rufipogon
IRIS_313-11180	gse9	SEA						21800000	0.0116949	O. sativa japonica/O. rufipogon		21700000	-1.72503	O. rufipogon
IRIS_313-11181	gse9	SEA						21850000	0.0231587	O. sativa japonica/O. rufipogon		21750000	-0.0423443	O. rufipogon
IRIS_313-11182	gse9	SEA						21900000	0.0112611	O. sativa japonica/O. rufipogon		21800000	-0.160365	O. rufipogon
IRIS_313-11192	gse9	SEA						21950000	0.0157679	O. sativa japonica/O. rufipogon		21850000	-0.486543	O. rufipogon
IRIS_313-11193	gse9	SEA						22000000	0.0235433	O. sativa japonica/O. rufipogon		21900000	0.594052	O. rufipogon
IRIS_313-11194	gse9	SEA						22050000	0.00990268	O. sativa japonica/O. rufipogon		21950000	-1.19483	O. rufipogon
IRIS_313-11196	gse9	SEA						22100000	0.00886146	O. sativa japonica/O. rufipogon		22000000	-1.11306	O. rufipogon
IRIS_313-11200	gse9	SAS						22150000	0.00696413	O. sativa japonica/O. rufipogon		22050000	-1.21098	O. rufipogon
IRIS_313-11203	gse9	SAS						22200000	0.00687127	O. sativa japonica/O. rufipogon		22100000	-1.2871	O. rufipogon
IRIS_313-11205	gse9	SAS						22250000	0.00322429	O. sativa japonica/O. rufipogon		22150000	-0.651405	O. rufipogon
IRIS_313-11207	gse9	SAS						22300000	0.00356946	O. sativa japonica/O. rufipogon		22200000	-0.62121	O. rufipogon
IRIS_313-11209	gse9	SAS						22350000	0.00541318	O. sativa japonica/O. rufipogon		22250000	0.252318	O. rufipogon
IRIS_313-11211	gse9	SAS						22400000	0.00462168	O. sativa japonica/O. rufipogon		22300000	0.827094	O. rufipogon
IRIS_313-11212	gse9	SAS						22450000	0.00733152	O. sativa japonica/O. rufipogon		22350000	0.0464208	O. rufipogon
IRIS_313-11219	gse9	SAS						22500000	0.0141294	O. sativa japonica/O. rufipogon		22400000	-0.314523	O. rufipogon
IRIS_313-11220	gse9	SAS						22550000	0.0140861	O. sativa japonica/O. rufipogon		22450000	-1.13339	O. rufipogon
IRIS_313-11221	gse9	SAS						22600000	0.0253106	O. sativa japonica/O. rufipogon		22500000	0.464785	O. rufipogon
IRIS_313-11222	gse9	SAS						22650000	0.0287564	O. sativa japonica/O. rufipogon		22550000	-1.25907	O. rufipogon
IRIS_313-11224	gse9	SAS						22700000	0.0129686	O. sativa japonica/O. rufipogon		22600000	-1.02498	O. rufipogon
IRIS_313-11226	gse9	SAS						22750000	0.0119738	O. sativa japonica/O. rufipogon		22650000	-1.90834	O. rufipogon
IRIS_313-11227	GSE9	SAS						22800000	0.0104925	O. sativa japonica/O. rufipogon		22700000	-1.34299	O. rufipogon
IRIS_313-11228	gse9	SAS						22850000	0.03174	O. sativa japonica/O. rufipogon		22750000	-1.57333	O. rufipogon
IRIS_313-11229	gse9	SAS						22900000	0.0237558	O. sativa japonica/O. rufipogon		22800000	-1.56312	O. rufipogon
IRIS_313-11230	gse9	SAS						22950000	0.0502647	O. sativa japonica/O. rufipogon		22850000	-1.29607	O. rufipogon
IRIS_313-11231	gse9	SAS						50000	0.669357	O. sativa indica/O. rufipogon		22900000	-1.32935	O. rufipogon
IRIS_313-11233	gse9	SEA						100000	0.0112451	O. sativa indica/O. rufipogon		22950000	-1.2834	O. rufipogon
IRIS_313-11236	GSE9	NaN						150000	0.177185	O. sativa indica/O. rufipogon		23000000	-0.245655	O. rufipogon
IRIS_313-11237	gse9	EAS						200000	0.153616	O. sativa indica/O. rufipogon		50000	3.02694	O. sativa japonica
IRIS_313-11241	gse9	SAS						250000	0.670265	O. sativa indica/O. rufipogon		100000	-0.351702	O. sativa japonica
IRIS_313-11242	gse9	SAS						300000	0.801589	O. sativa indica/O. rufipogon		150000	4.1427	O. sativa japonica
IRIS_313-11250	gse9	SEA						350000	0.608337	O. sativa indica/O. rufipogon		200000	4.15164	O. sativa japonica
IRIS_313-11251	gse9	SEA						400000	0.238794	O. sativa indica/O. rufipogon		250000	5.78234	O. sativa japonica
IRIS_313-11254	gse9	SEA						450000	0.722254	O. sativa indica/O. rufipogon		300000	5.40035	O. sativa japonica
IRIS_313-11267	gse9	SAS						500000	0.733836	O. sativa indica/O. rufipogon		350000	5.57649	O. sativa japonica
IRIS_313-11271	gse9	SAS						550000	0.323788	O. sativa indica/O. rufipogon		400000	4.1953	O. sativa japonica
IRIS_313-11281	gse9	SAS						600000	0.173916	O. sativa indica/O. rufipogon		450000	4.91477	O. sativa japonica
IRIS_313-11282	gse9	SAS						650000	0.89404	O. sativa indica/O. rufipogon		500000	3.6144	O. sativa japonica
IRIS_313-11285	gse9	SAS						700000	0.778708	O. sativa indica/O. rufipogon		550000	1.63431	O. sativa japonica
IRIS_313-11294	gse9	SAS						750000	0.924484	O. sativa indica/O. rufipogon		600000	-1.51311	O. sativa japonica
IRIS_313-11300	gse9	SAS						800000	0.674672	O. sativa indica/O. rufipogon		650000	2.32438	O. sativa japonica
IRIS_313-11301	gse9	SAS						850000	0.850332	O. sativa indica/O. rufipogon		700000	-0.53225	O. sativa japonica
IRIS_313-11308	gse9	SAS						900000	0.722526	O. sativa indica/O. rufipogon		750000	-2.14643	O. sativa japonica
IRIS_313-11310	gse9	SAS						950000	0.767046	O. sativa indica/O. rufipogon		800000	-2.17927	O. sativa japonica
IRIS_313-11312	gse9	SEA						1000000	0.815366	O. sativa indica/O. rufipogon		850000	-2.42249	O. sativa japonica
IRIS_313-11315	gse9	SEA						1050000	0.846156	O. sativa indica/O. rufipogon		900000	-2.25006	O. sativa japonica
IRIS_313-11316	gse9	SEA						1100000	0.705774	O. sativa indica/O. rufipogon		950000	-1.92645	O. sativa japonica
IRIS_313-11317	gse9	SEA						1150000	0.983305	O. sativa indica/O. rufipogon		1000000	-1.86953	O. sativa japonica
IRIS_313-11318	gse9	SEA						1200000	0.722795	O. sativa indica/O. rufipogon		1050000	-1.26923	O. sativa japonica
IRIS_313-11319	gse9	SEA						1250000	0.612568	O. sativa indica/O. rufipogon		1100000	-2.31111	O. sativa japonica
IRIS_313-11320	gse9	SEA						1300000	0.630243	O. sativa indica/O. rufipogon		1150000	-1.34968	O. sativa japonica
IRIS_313-11321	gse9	SAS						1350000	0.854597	O. sativa indica/O. rufipogon		1200000	-1.97987	O. sativa japonica
IRIS_313-11327	gse9	SEA						1400000	1.23808	O. sativa indica/O. rufipogon		1250000	-1.84748	O. sativa japonica
IRIS_313-11330	gse9	SEA						1450000	2.32754	O. sativa indica/O. rufipogon		1300000	-2.37402	O. sativa japonica
IRIS_313-11331	gse9	SEA						1500000	0.78337	O. sativa indica/O. rufipogon		1350000	-2.20064	O. sativa japonica
IRIS_313-11334	gse9	SEA						1550000	3.66629	O. sativa indica/O. rufipogon		1400000	-1.90907	O. sativa japonica
IRIS_313-11335	gse9	SEA						1600000	2.87151	O. sativa indica/O. rufipogon		1450000	-1.25012	O. sativa japonica
IRIS_313-11339	gse9	SEA						1650000	1.46217	O. sativa indica/O. rufipogon		1500000	-2.18341	O. sativa japonica
IRIS_313-11341	gse9	SEA						1700000	1.24838	O. sativa indica/O. rufipogon		1550000	-1.87758	O. sativa japonica
IRIS_313-11343	gse9	SEA						1750000	1.02144	O. sativa indica/O. rufipogon		1600000	-1.93228	O. sativa japonica
IRIS_313-11344	gse9	SEA						1800000	1.08735	O. sativa indica/O. rufipogon		1650000	-1.47701	O. sativa japonica
IRIS_313-11346	gse9	SEA						1850000	1.52759	O. sativa indica/O. rufipogon		1700000	-2.19202	O. sativa japonica
IRIS_313-11349	gse9	SAS						1900000	1.19171	O. sativa indica/O. rufipogon		1750000	-2.32803	O. sativa japonica
IRIS_313-11351	gse9	SAS						1950000	0.438217	O. sativa indica/O. rufipogon		1800000	-2.18146	O. sativa japonica
IRIS_313-11354	gse9	SAS						2000000	0.969742	O. sativa indica/O. rufipogon		1850000	-2.48402	O. sativa japonica
IRIS_313-11357	gse9	SAS						2050000	0.974506	O. sativa indica/O. rufipogon		1900000	-2.32672	O. sativa japonica
IRIS_313-11358	gse9	SAS						2100000	0.831194	O. sativa indica/O. rufipogon		1950000	-1.64558	O. sativa japonica
IRIS_313-11359	gse9	SAS						2150000	0.481309	O. sativa indica/O. rufipogon		2000000	-2.21995	O. sativa japonica
IRIS_313-11361	gse9	SAS						2200000	0.507745	O. sativa indica/O. rufipogon		2050000	-1.98299	O. sativa japonica
IRIS_313-11363	gse9	SAS						2250000	1.098	O. sativa indica/O. rufipogon		2100000	-1.77472	O. sativa japonica
IRIS_313-11367	GSE9	SAS						2300000	0.815807	O. sativa indica/O. rufipogon		2150000	-1.52528	O. sativa japonica
IRIS_313-11368	GSE9	SAS						2350000	0.556822	O. sativa indica/O. rufipogon		2200000	-1.71729	O. sativa japonica
IRIS_313-11369	gse9	SAS						2400000	0.870761	O. sativa indica/O. rufipogon		2250000	-1.9461	O. sativa japonica
IRIS_313-11370	gse9	SAS						2450000	0.665341	O. sativa indica/O. rufipogon		2300000	-2.07131	O. sativa japonica
IRIS_313-11372	gse9	SAS						2500000	0.560475	O. sativa indica/O. rufipogon		2350000	-1.85919	O. sativa japonica
IRIS_313-11381	gse9	SEA						2550000	0.883554	O. sativa indica/O. rufipogon		2400000	-1.85428	O. sativa japonica
IRIS_313-11386	gse9	SEA						2600000	0.803279	O. sativa indica/O. rufipogon		2450000	-1.65866	O. sativa japonica
IRIS_313-11387	gse9	SEA						2650000	0.561792	O. sativa indica/O. rufipogon		2500000	-1.73663	O. sativa japonica
IRIS_313-11389	gse9	SEA						2700000	0.819888	O. sativa indica/O. rufipogon		2550000	-2.20355	O. sativa japonica
IRIS_313-11390	gse9	SEA						2750000	0.523119	O. sativa indica/O. rufipogon		2600000	-0.790032	O. sativa japonica
IRIS_313-11391	gse9	SEA						2900000	0.397491	O. sativa indica/O. rufipogon		2650000	-0.835287	O. sativa japonica
IRIS_313-11392	GSE9	SEA						2950000	0.701581	O. sativa indica/O. rufipogon		2700000	-0.526725	O. sativa japonica
IRIS_313-11395	gse9	SEA						3000000	0.865116	O. sativa indica/O. rufipogon		2750000	-1.45414	O. sativa japonica
IRIS_313-11398	GSE9	SEA						3050000	0.704366	O. sativa indica/O. rufipogon		2900000	1.80289	O. sativa japonica
IRIS_313-11404	GSE9	SAS						3100000	0.889595	O. sativa indica/O. rufipogon		2950000	-1.93129	O. sativa japonica
IRIS_313-11405	gse9	SEA						3150000	0.875644	O. sativa indica/O. rufipogon		3000000	-2.23404	O. sativa japonica
IRIS_313-11406	gse9	SEA						3200000	0.768578	O. sativa indica/O. rufipogon		3050000	-2.15716	O. sativa japonica
IRIS_313-11407	gse9	SAS						3250000	0.584294	O. sativa indica/O. rufipogon		3100000	-2.25588	O. sativa japonica
IRIS_313-11408	GSE9	SAS						3300000	0.329742	O. sativa indica/O. rufipogon		3150000	-1.68123	O. sativa japonica
IRIS_313-11411	gse9	AME						3350000	0.48547	O. sativa indica/O. rufipogon		3200000	-2.01823	O. sativa japonica
IRIS_313-11416	gse9	SAS						3400000	0.836238	O. sativa indica/O. rufipogon		3250000	-1.57831	O. sativa japonica
IRIS_313-11418	gse9	SAS						3450000	1.02593	O. sativa indica/O. rufipogon		3300000	-1.61393	O. sativa japonica
IRIS_313-11420	GSE9	SAS						3500000	0.785042	O. sativa indica/O. rufipogon		3350000	-1.44777	O. sativa japonica
IRIS_313-11421	gse9	SAS						3550000	0.702921	O. sativa indica/O. rufipogon		3400000	-1.89151	O. sativa japonica
IRIS_313-11422	gse9	EAS						3600000	0.757823	O. sativa indica/O. rufipogon		3450000	-1.91533	O. sativa japonica
IRIS_313-11431	gse9	SEA						3650000	0.831316	O. sativa indica/O. rufipogon		3500000	-1.96059	O. sativa japonica
IRIS_313-11445	gse9	SAS						3700000	1.07087	O. sativa indica/O. rufipogon		3550000	-2.06342	O. sativa japonica
IRIS_313-11446	gse9	SAS						3750000	0.667083	O. sativa indica/O. rufipogon		3600000	-2.1184	O. sativa japonica
IRIS_313-11448	gse9	SAS						3800000	0.970267	O. sativa indica/O. rufipogon		3650000	-2.03952	O. sativa japonica
IRIS_313-11460	gse9	SAS						3850000	0.800038	O. sativa indica/O. rufipogon		3700000	-2.11679	O. sativa japonica
IRIS_313-11485	gse9	SEA						3900000	0.760575	O. sativa indica/O. rufipogon		3750000	-2.04089	O. sativa japonica
IRIS_313-11500	gse9	SEA						3950000	0.981261	O. sativa indica/O. rufipogon		3800000	-1.89314	O. sativa japonica
IRIS_313-11505	gse9	SAS						4000000	0.986336	O. sativa indica/O. rufipogon		3850000	-2.14415	O. sativa japonica
IRIS_313-11507	gse9	SEA						4050000	0.731703	O. sativa indica/O. rufipogon		3900000	-2.03719	O. sativa japonica
IRIS_313-11509	gse9	SEA						4100000	1.32757	O. sativa indica/O. rufipogon		3950000	-1.69556	O. sativa japonica
IRIS_313-11517	gse9	SEA						4150000	1.08024	O. sativa indica/O. rufipogon		4000000	-2.21407	O. sativa japonica
IRIS_313-11528	gse9	AFR						4200000	1.55702	O. sativa indica/O. rufipogon		4050000	-2.30316	O. sativa japonica
IRIS_313-11530	gse9	SEA						4250000	1.03934	O. sativa indica/O. rufipogon		4100000	-2.30494	O. sativa japonica
IRIS_313-11534	gse9	SEA						4300000	0.762522	O. sativa indica/O. rufipogon		4150000	-2.20718	O. sativa japonica
IRIS_313-11543	gse9	SEA						4350000	0.754153	O. sativa indica/O. rufipogon		4200000	-1.2187	O. sativa japonica
IRIS_313-11551	gse9	AFR						4400000	0.674301	O. sativa indica/O. rufipogon		4250000	-2.2649	O. sativa japonica
IRIS_313-11554	gse9	AFR						4450000	0.686337	O. sativa indica/O. rufipogon		4300000	-1.9461	O. sativa japonica
IRIS_313-11558	gse9	SAS						4500000	0.732996	O. sativa indica/O. rufipogon		4350000	-1.02504	O. sativa japonica
IRIS_313-11561	gse9	SAS						4550000	0.359891	O. sativa indica/O. rufipogon		4400000	-2.20523	O. sativa japonica
IRIS_313-11565	gse9	SAS						4600000	0.493459	O. sativa indica/O. rufipogon		4450000	-2.20562	O. sativa japonica
IRIS_313-11568	gse9	SAS						4650000	0.661949	O. sativa indica/O. rufipogon		4500000	1.29073	O. sativa japonica
IRIS_313-11572	gse9	EAS						4700000	0.145454	O. sativa indica/O. rufipogon		4550000	2.63104	O. sativa japonica
IRIS_313-11579	gse9	EAS						4750000	0.892963	O. sativa indica/O. rufipogon		4600000	1.0807	O. sativa japonica
IRIS_313-11599	gse9	SAS						4800000	0.980928	O. sativa indica/O. rufipogon		4650000	-2.01698	O. sativa japonica
IRIS_313-11607	gse9	SAS						4850000	0.863805	O. sativa indica/O. rufipogon		4700000	1.28253	O. sativa japonica
IRIS_313-11608	gse9	SEA						4900000	0.583159	O. sativa indica/O. rufipogon		4750000	-0.699871	O. sativa japonica
IRIS_313-11610	gse9	SEA						4950000	0.224564	O. sativa indica/O. rufipogon		4800000	-1.35945	O. sativa japonica
IRIS_313-11624	gse9	SAS						5000000	0.663441	O. sativa indica/O. rufipogon		4850000	1.35005	O. sativa japonica
IRIS_313-11638	gse9	SAS						5050000	0.512905	O. sativa indica/O. rufipogon		4900000	-0.426313	O. sativa japonica
IRIS_313-11640	gse9	SAS						5100000	0.317635	O. sativa indica/O. rufipogon		4950000	2.07024	O. sativa japonica
IRIS_313-11641	gse9	SAS						5150000	0.38384	O. sativa indica/O. rufipogon		5000000	2.54476	O. sativa japonica
IRIS_313-11642	gse9	SAS						5200000	0.323887	O. sativa indica/O. rufipogon		5050000	4.56895	O. sativa japonica
IRIS_313-11643	gse9	SAS						5250000	0.123257	O. sativa indica/O. rufipogon		5100000	5.97891	O. sativa japonica
IRIS_313-11644	gse9	SAS						5300000	0.146511	O. sativa indica/O. rufipogon		5150000	5.60586	O. sativa japonica
IRIS_313-11645	gse9	SAS						5350000	0.158599	O. sativa indica/O. rufipogon		5200000	4.30371	O. sativa japonica
IRIS_313-11646	gse9	SAS						5400000	0.178255	O. sativa indica/O. rufipogon		5250000	5.5842	O. sativa japonica
IRIS_313-11647	gse9	SAS						5450000	0.238328	O. sativa indica/O. rufipogon		5300000	6.3921	O. sativa japonica
IRIS_313-11648	gse9	SAS						5500000	0.148144	O. sativa indica/O. rufipogon		5350000	5.36808	O. sativa japonica
IRIS_313-11665	gse9	EAS						5550000	2.26589	O. sativa indica/O. rufipogon		5400000	5.53348	O. sativa japonica
IRIS_313-11667	gse9	EAS						5600000	0.171193	O. sativa indica/O. rufipogon		5450000	1.86002	O. sativa japonica
IRIS_313-11668	gse9	EAS						5650000	0.201166	O. sativa indica/O. rufipogon		5500000	5.90171	O. sativa japonica
IRIS_313-11676	gse9	SEA						5700000	0.213886	O. sativa indica/O. rufipogon		5550000	4.03008	O. sativa japonica
IRIS_313-11677	gse9	SEA						5750000	0.0254452	O. sativa indica/O. rufipogon		5600000	4.53825	O. sativa japonica
IRIS_313-11678	gse9	SEA						5800000	0.22675	O. sativa indica/O. rufipogon		5650000	6.0402	O. sativa japonica
IRIS_313-11679	gse9	SEA						5850000	0.165518	O. sativa indica/O. rufipogon		5700000	6.39212	O. sativa japonica
IRIS_313-11680	gse9	SEA						5900000	0.512222	O. sativa indica/O. rufipogon		5750000	2.60683	O. sativa japonica
IRIS_313-11681	gse9	SEA						5950000	0.792244	O. sativa indica/O. rufipogon		5800000	6.44847	O. sativa japonica
IRIS_313-11682	gse9	SEA						6000000	0.765771	O. sativa indica/O. rufipogon		5850000	5.49411	O. sativa japonica
IRIS_313-11683	gse9	SEA						6050000	1.1876	O. sativa indica/O. rufipogon		5900000	6.00655	O. sativa japonica
IRIS_313-11684	gse9	SEA						6100000	0.909077	O. sativa indica/O. rufipogon		5950000	3.98101	O. sativa japonica
IRIS_313-11685	gse9	SEA						6150000	0.577087	O. sativa indica/O. rufipogon		6000000	3.43417	O. sativa japonica
IRIS_313-11686	gse9	SEA						6200000	0.385168	O. sativa indica/O. rufipogon		6050000	3.34578	O. sativa japonica
IRIS_313-11687	gse9	SEA						6250000	1.18069	O. sativa indica/O. rufipogon		6100000	4.59309	O. sativa japonica
IRIS_313-11692	gse9	EAS						6300000	0.696281	O. sativa indica/O. rufipogon		6150000	5.36335	O. sativa japonica
IRIS_313-11700	gse9	SEA						6350000	0.939392	O. sativa indica/O. rufipogon		6200000	5.52942	O. sativa japonica
IRIS_313-11704	gse9	SEA						6400000	1.03613	O. sativa indica/O. rufipogon		6250000	5.29405	O. sativa japonica
IRIS_313-11705	gse9	SEA						6450000	1.08201	O. sativa indica/O. rufipogon		6300000	0.75936	O. sativa japonica
IRIS_313-11707	gse9	SEA						6500000	0.46153	O. sativa indica/O. rufipogon		6350000	-0.438372	O. sativa japonica
IRIS_313-11708	gse9	SEA						6550000	0.592446	O. sativa indica/O. rufipogon		6400000	-1.94483	O. sativa japonica
IRIS_313-11709	gse9	SEA						6600000	1.35572	O. sativa indica/O. rufipogon		6450000	-2.14751	O. sativa japonica
IRIS_313-11710	gse9	SEA						6650000	1.40601	O. sativa indica/O. rufipogon		6500000	-2.24491	O. sativa japonica
IRIS_313-11716	gse9	AFR						6700000	1.12099	O. sativa indica/O. rufipogon		6550000	-1.44316	O. sativa japonica
IRIS_313-11719	gse9	SEA						6750000	0.961265	O. sativa indica/O. rufipogon		6600000	-2.42348	O. sativa japonica
IRIS_313-11720	gse9	SEA						6800000	0.730774	O. sativa indica/O. rufipogon		6650000	-2.25978	O. sativa japonica
IRIS_313-11721	gse9	SEA						6850000	0.615871	O. sativa indica/O. rufipogon		6700000	1.3388	O. sativa japonica
IRIS_313-11723	gse9	AFR						6900000	0.463997	O. sativa indica/O. rufipogon		6750000	-0.244508	O. sativa japonica
IRIS_313-11726	gse9	EAS						6950000	0.164363	O. sativa indica/O. rufipogon		6800000	-1.57188	O. sativa japonica
IRIS_313-11727	gse9	EAS						7000000	0.235957	O. sativa indica/O. rufipogon		6850000	-2.47948	O. sativa japonica
IRIS_313-11728	gse9	EAS						7050000	0.556748	O. sativa indica/O. rufipogon		6900000	-2.3102	O. sativa japonica
IRIS_313-11732	gse9	EAS						7100000	1.00467	O. sativa indica/O. rufipogon		6950000	-2.05043	O. sativa japonica
IRIS_313-11733	gse9	EAS						7150000	0.707368	O. sativa indica/O. rufipogon		7000000	-2.5169	O. sativa japonica
IRIS_313-11734	gse9	EAS						7200000	0.284794	O. sativa indica/O. rufipogon		7050000	-2.6035	O. sativa japonica
IRIS_313-11745	gse9	EAS						7250000	0.310902	O. sativa indica/O. rufipogon		7100000	-2.47575	O. sativa japonica
IRIS_313-11746	gse9	EAS						7300000	0.475501	O. sativa indica/O. rufipogon		7150000	-2.74799	O. sativa japonica
IRIS_313-11752	gse9	EAS						7350000	0.414983	O. sativa indica/O. rufipogon		7200000	-1.70324	O. sativa japonica
IRIS_313-11757	gse9	AFR						7400000	0.537101	O. sativa indica/O. rufipogon		7250000	-2.2659	O. sativa japonica
IRIS_313-11762	gse9	AFR						7450000	1.16186	O. sativa indica/O. rufipogon		7300000	-0.849361	O. sativa japonica
IRIS_313-11772	gse9	AFR						7500000	1.56148	O. sativa indica/O. rufipogon		7350000	-0.795206	O. sativa japonica
IRIS_313-11773	gse9	AFR						7550000	1.21301	O. sativa indica/O. rufipogon		7400000	-0.809994	O. sativa japonica
IRIS_313-11779	gse9	AFR						7600000	0.120403	O. sativa indica/O. rufipogon		7450000	-2.06966	O. sativa japonica
IRIS_313-11780	gse9	AFR						7650000	0.919329	O. sativa indica/O. rufipogon		7500000	-2.01542	O. sativa japonica
IRIS_313-11784	gse9	AFR						7700000	0.0548858	O. sativa indica/O. rufipogon		7550000	-2.0681	O. sativa japonica
IRIS_313-11785	gse9	AFR						7750000	0.408333	O. sativa indica/O. rufipogon		7600000	-1.58705	O. sativa japonica
IRIS_313-11786	gse9	AFR						7800000	0.463285	O. sativa indica/O. rufipogon		7650000	-0.603767	O. sativa japonica
IRIS_313-11787	gse9	AFR						7850000	0.593717	O. sativa indica/O. rufipogon		7700000	1.05516	O. sativa japonica
IRIS_313-11791	gse9	AFR						7900000	0.832351	O. sativa indica/O. rufipogon		7750000	-0.859061	O. sativa japonica
IRIS_313-11795	gse9	EAS						7950000	0.827307	O. sativa indica/O. rufipogon		7800000	-2.22703	O. sativa japonica
IRIS_313-11797	GSE9	EAS						8000000	0.777962	O. sativa indica/O. rufipogon		7850000	-2.40095	O. sativa japonica
IRIS_313-11798	gse9	EAS						8050000	0.960776	O. sativa indica/O. rufipogon		7900000	-1.84432	O. sativa japonica
IRIS_313-11799	gse9	EAS						8100000	1.03988	O. sativa indica/O. rufipogon		7950000	-1.79937	O. sativa japonica
IRIS_313-11804	gse9	EAS						8150000	0.98329	O. sativa indica/O. rufipogon		8000000	-1.05614	O. sativa japonica
IRIS_313-11805	gse9	EAS						8200000	0.682753	O. sativa indica/O. rufipogon		8050000	-1.83407	O. sativa japonica
IRIS_313-11806	gse9	EAS						8250000	0.544122	O. sativa indica/O. rufipogon		8100000	-1.84323	O. sativa japonica
IRIS_313-11812	gse9	AFR						8300000	0.339266	O. sativa indica/O. rufipogon		8150000	-1.92358	O. sativa japonica
IRIS_313-11813	gse9	AFR						8350000	1.4323	O. sativa indica/O. rufipogon		8200000	-2.16403	O. sativa japonica
IRIS_313-11814	gse9	AFR						8400000	0.206634	O. sativa indica/O. rufipogon		8250000	-0.776041	O. sativa japonica
IRIS_313-11815	gse9	AFR						8450000	0.160455	O. sativa indica/O. rufipogon		8300000	-1.6516	O. sativa japonica
IRIS_313-11819	gse9	SEA						8500000	0.430533	O. sativa indica/O. rufipogon		8350000	-1.55287	O. sativa japonica
IRIS_313-11820	gse9	SEA						8550000	1.52143	O. sativa indica/O. rufipogon		8400000	-1.46692	O. sativa japonica
IRIS_313-11821	gse9	SAS						8600000	0.878625	O. sativa indica/O. rufipogon		8450000	-0.193755	O. sativa japonica
IRIS_313-11822	gse9	SAS						8650000	1.15701	O. sativa indica/O. rufipogon		8500000	-0.662355	O. sativa japonica
IRIS_313-11823	gse9	SAS						8700000	1.11846	O. sativa indica/O. rufipogon		8550000	-2.14964	O. sativa japonica
IRIS_313-11827	gse9	SAS						8750000	0.875767	O. sativa indica/O. rufipogon		8600000	-2.26941	O. sativa japonica
IRIS_313-11830	gse9	AFR						8800000	0.746825	O. sativa indica/O. rufipogon		8650000	-2.47236	O. sativa japonica
IRIS_313-11836	gse9	SEA						8850000	0.496311	O. sativa indica/O. rufipogon		8700000	-1.94631	O. sativa japonica
IRIS_313-11837	gse9	SEA						8900000	0.383295	O. sativa indica/O. rufipogon		8750000	-1.7346	O. sativa japonica
IRIS_313-11838	gse9	SEA						8950000	0.0310334	O. sativa indica/O. rufipogon		8800000	-2.31016	O. sativa japonica
IRIS_313-11839	gse9	SEA						9000000	0.661838	O. sativa indica/O. rufipogon		8850000	-1.49981	O. sativa japonica
IRIS_313-11840	gse9	SEA						9050000	0.277149	O. sativa indica/O. rufipogon		8900000	-1.75651	O. sativa japonica
IRIS_313-11841	gse9	SEA						9100000	0.0935204	O. sativa indica/O. rufipogon		8950000	-1.9648	O. sativa japonica
IRIS_313-11842	gse9	SEA						9150000	0.26853	O. sativa indica/O. rufipogon		9000000	-2.18456	O. sativa japonica
IRIS_313-11843	gse9	SEA						9200000	0.182647	O. sativa indica/O. rufipogon		9050000	-1.62404	O. sativa japonica
IRIS_313-11848	gse9	SEA						9250000	0.272984	O. sativa indica/O. rufipogon		9100000	-0.849189	O. sativa japonica
IRIS_313-11849	gse9	SEA						9300000	0.230253	O. sativa indica/O. rufipogon		9150000	-0.832347	O. sativa japonica
IRIS_313-11850	gse9	SEA						9350000	0.390441	O. sativa indica/O. rufipogon		9200000	-1.32962	O. sativa japonica
IRIS_313-11852	gse9	EAS						9400000	0.232334	O. sativa indica/O. rufipogon		9250000	-2.17411	O. sativa japonica
IRIS_313-11853	gse9	EAS						9450000	0.655011	O. sativa indica/O. rufipogon		9300000	-2.42039	O. sativa japonica
IRIS_313-11854	gse9	EAS						9500000	1.01638	O. sativa indica/O. rufipogon		9350000	-2.52264	O. sativa japonica
IRIS_313-11855	gse9	EAS						9550000	1.08826	O. sativa indica/O. rufipogon		9400000	-1.90904	O. sativa japonica
IRIS_313-11856	gse9	EAS						9600000	0.628531	O. sativa indica/O. rufipogon		9450000	1.54297	O. sativa japonica
IRIS_313-11857	gse9	EAS						9650000	0.884936	O. sativa indica/O. rufipogon		9500000	2.79616	O. sativa japonica
IRIS_313-11858	gse9	EAS						9700000	0.519059	O. sativa indica/O. rufipogon		9550000	1.72589	O. sativa japonica
IRIS_313-11859	gse9	EAS						9750000	0.0820631	O. sativa indica/O. rufipogon		9600000	2.61644	O. sativa japonica
IRIS_313-11860	gse9	EAS						9800000	0.60559	O. sativa indica/O. rufipogon		9650000	2.90844	O. sativa japonica
IRIS_313-11861	gse9	EAS						9850000	1.00192	O. sativa indica/O. rufipogon		9700000	3.96218	O. sativa japonica
IRIS_313-11862	gse9	EAS						9900000	0.238597	O. sativa indica/O. rufipogon		9750000	-0.464803	O. sativa japonica
IRIS_313-11863	gse9	EAS						9950000	0.887331	O. sativa indica/O. rufipogon		9800000	2.53976	O. sativa japonica
IRIS_313-11865	gse9	EAS						10000000	0.484137	O. sativa indica/O. rufipogon		9850000	3.65211	O. sativa japonica
IRIS_313-11866	gse9	EAS						10050000	0.203117	O. sativa indica/O. rufipogon		9900000	3.63635	O. sativa japonica
IRIS_313-11867	gse9	EAS						10100000	0.0411376	O. sativa indica/O. rufipogon		9950000	-0.0920426	O. sativa japonica
IRIS_313-11868	gse9	EAS						10150000	0.532714	O. sativa indica/O. rufipogon		10000000	1.48582	O. sativa japonica
IRIS_313-11869	gse9	EAS						10200000	0.85369	O. sativa indica/O. rufipogon		10050000	-2.39942	O. sativa japonica
IRIS_313-11870	gse9	EAS						10250000	0.686377	O. sativa indica/O. rufipogon		10100000	-2.25927	O. sativa japonica
IRIS_313-11871	gse9	EAS						10300000	0.371864	O. sativa indica/O. rufipogon		10150000	-2.15867	O. sativa japonica
IRIS_313-11872	gse9	EAS						10350000	0.667389	O. sativa indica/O. rufipogon		10200000	-2.27592	O. sativa japonica
IRIS_313-11876	GSE9	EAS						10400000	0.427085	O. sativa indica/O. rufipogon		10250000	-1.88218	O. sativa japonica
IRIS_313-11877	gse9	EAS						10450000	0.140362	O. sativa indica/O. rufipogon		10300000	-1.29996	O. sativa japonica
IRIS_313-11878	gse9	EAS						10500000	0.626595	O. sativa indica/O. rufipogon		10350000	-1.7932	O. sativa japonica
IRIS_313-11881	gse9	EAS						10550000	0.905886	O. sativa indica/O. rufipogon		10400000	-1.4993	O. sativa japonica
IRIS_313-11882	gse9	EAS						10600000	0.11148	O. sativa indica/O. rufipogon		10450000	-2.34484	O. sativa japonica
IRIS_313-11884	gse9	EAS						10650000	0.0914375	O. sativa indica/O. rufipogon		10500000	-1.28892	O. sativa japonica
IRIS_313-11885	gse9	EAS						10700000	0.134929	O. sativa indica/O. rufipogon		10550000	0.981454	O. sativa japonica
IRIS_313-11886	gse9	SEA						10750000	0.417891	O. sativa indica/O. rufipogon		10600000	-0.608765	O. sativa japonica
IRIS_313-11887	gse9	SEA						10800000	0.347455	O. sativa indica/O. rufipogon		10650000	-1.63275	O. sativa japonica
IRIS_313-11895	gse9	SEA						10850000	0.400039	O. sativa indica/O. rufipogon		10700000	-1.60838	O. sativa japonica
IRIS_313-11896	gse9	SEA						10900000	0.372208	O. sativa indica/O. rufipogon		10750000	0.541594	O. sativa japonica
IRIS_313-11898	gse9	SEA						10950000	0.26876	O. sativa indica/O. rufipogon		10800000	0.657593	O. sativa japonica
IRIS_313-11901	gse9	SEA						11000000	0.157542	O. sativa indica/O. rufipogon		10850000	0.99693	O. sativa japonica
IRIS_313-11902	gse9	SEA						11050000	0.203029	O. sativa indica/O. rufipogon		10900000	1.32585	O. sativa japonica
IRIS_313-11904	gse9	SEA						11100000	0.430283	O. sativa indica/O. rufipogon		10950000	1.17567	O. sativa japonica
IRIS_313-11905	gse9	SEA						11150000	0.345851	O. sativa indica/O. rufipogon		11000000	-1.44705	O. sativa japonica
IRIS_313-11909	gse9	EAS						11200000	0.292881	O. sativa indica/O. rufipogon		11050000	1.13864	O. sativa japonica
IRIS_313-11911	gse9	EAS						11250000	0.351454	O. sativa indica/O. rufipogon		11100000	0.42135	O. sativa japonica
IRIS_313-11912	gse9	AME						11300000	0.69867	O. sativa indica/O. rufipogon		11150000	0.437504	O. sativa japonica
IRIS_313-11916	gse9	SAS						11350000	1.24138	O. sativa indica/O. rufipogon		11200000	0.874063	O. sativa japonica
IRIS_313-11918	gse9	SAS						11400000	0.0237932	O. sativa indica/O. rufipogon		11250000	0.815771	O. sativa japonica
IRIS_313-11919	gse9	SAS						11450000	0.353588	O. sativa indica/O. rufipogon		11300000	1.8733	O. sativa japonica
IRIS_313-11921	gse9	SEA						11500000	0.11635	O. sativa indica/O. rufipogon		11350000	1.22798	O. sativa japonica
IRIS_313-11925	gse9	SEA						11550000	0.0463979	O. sativa indica/O. rufipogon		11400000	0.678716	O. sativa japonica
IRIS_313-11927	gse9	SEA						11600000	0.257818	O. sativa indica/O. rufipogon		11450000	1.61587	O. sativa japonica
IRIS_313-11935	gse9	SEA						11650000	1.31101	O. sativa indica/O. rufipogon		11500000	1.38032	O. sativa japonica
IRIS_313-11936	gse9	SEA						11700000	0.725993	O. sativa indica/O. rufipogon		11550000	2.66371	O. sativa japonica
IRIS_313-11939	gse9	AFR						11750000	1.05413	O. sativa indica/O. rufipogon		11600000	1.75403	O. sativa japonica
IRIS_313-11941	gse9	AFR						11800000	0.727392	O. sativa indica/O. rufipogon		11650000	1.41802	O. sativa japonica
IRIS_313-11943	gse9	SAS						11850000	0.755041	O. sativa indica/O. rufipogon		11700000	-2.33028	O. sativa japonica
IRIS_313-11944	gse9	SAS						11900000	0.806585	O. sativa indica/O. rufipogon		11750000	-1.88304	O. sativa japonica
IRIS_313-11945	gse9	SAS						11950000	0.752821	O. sativa indica/O. rufipogon		11800000	-1.82432	O. sativa japonica
IRIS_313-11948	gse9	EAS						12000000	0.546601	O. sativa indica/O. rufipogon		11850000	-1.70474	O. sativa japonica
IRIS_313-11949	gse9	EAS						12050000	0.649805	O. sativa indica/O. rufipogon		11900000	-2.52055	O. sativa japonica
IRIS_313-11950	gse9	EAS						12100000	1.04818	O. sativa indica/O. rufipogon		11950000	-2.08627	O. sativa japonica
IRIS_313-11951	gse9	EAS						12150000	0.575471	O. sativa indica/O. rufipogon		12000000	-2.01749	O. sativa japonica
IRIS_313-11952	gse9	EAS						12200000	0.752401	O. sativa indica/O. rufipogon		12050000	-1.36175	O. sativa japonica
IRIS_313-11953	gse9	EAS						12250000	0.359243	O. sativa indica/O. rufipogon		12100000	-0.400927	O. sativa japonica
IRIS_313-11954	gse9	EAS						12300000	0.589406	O. sativa indica/O. rufipogon		12150000	-1.13829	O. sativa japonica
IRIS_313-11955	gse9	EAS						12350000	0.703967	O. sativa indica/O. rufipogon		12200000	-2.60732	O. sativa japonica
IRIS_313-11958	gse9	SEA						12400000	1.09274	O. sativa indica/O. rufipogon		12250000	-2.57765	O. sativa japonica
IRIS_313-11959	gse9	SEA						12450000	0.46659	O. sativa indica/O. rufipogon		12300000	0.319968	O. sativa japonica
IRIS_313-11960	gse9	SEA						12500000	0.815191	O. sativa indica/O. rufipogon		12350000	0.317069	O. sativa japonica
IRIS_313-11961	gse9	SEA						12550000	0.595611	O. sativa indica/O. rufipogon		12400000	0.914586	O. sativa japonica
IRIS_313-11962	gse9	SEA						12600000	0.567015	O. sativa indica/O. rufipogon		12450000	0.945703	O. sativa japonica
IRIS_313-11964	gse9	SAS						12650000	0.527213	O. sativa indica/O. rufipogon		12500000	0.918891	O. sativa japonica
IRIS_313-11965	gse9	EAS						12700000	0.275419	O. sativa indica/O. rufipogon		12550000	1.42443	O. sativa japonica
IRIS_313-11966	gse9	EAS						12750000	0.298788	O. sativa indica/O. rufipogon		12600000	0.982847	O. sativa japonica
IRIS_313-11968	gse9	EAS						12800000	0.351298	O. sativa indica/O. rufipogon		12650000	0.980788	O. sativa japonica
IRIS_313-11969	gse9	SAS						12850000	0.178244	O. sativa indica/O. rufipogon		12700000	1.65869	O. sativa japonica
IRIS_313-11974	gse9	AFR						12900000	0.249284	O. sativa indica/O. rufipogon		12750000	1.72808	O. sativa japonica
IRIS_313-11975	gse9	AFR						12950000	0.33019	O. sativa indica/O. rufipogon		12800000	1.52027	O. sativa japonica
IRIS_313-11976	gse9	AFR						13000000	0.323427	O. sativa indica/O. rufipogon		12850000	1.65984	O. sativa japonica
IRIS_313-11978	gse9	SEA						13050000	0.101857	O. sativa indica/O. rufipogon		12900000	1.49505	O. sativa japonica
IRIS_313-11979	gse9	SEA						13100000	0.194529	O. sativa indica/O. rufipogon		12950000	1.45638	O. sativa japonica
IRIS_313-11980	gse9	EAS						13150000	0.321094	O. sativa indica/O. rufipogon		13000000	1.61337	O. sativa japonica
IRIS_313-11983	gse9	AFR						13200000	0.311968	O. sativa indica/O. rufipogon		13050000	1.66548	O. sativa japonica
IRIS_313-11986	gse9	EAS						13250000	0.981775	O. sativa indica/O. rufipogon		13100000	1.26005	O. sativa japonica
IRIS_313-11989	gse9	SEA						13300000	0.694484	O. sativa indica/O. rufipogon		13150000	1.54243	O. sativa japonica
IRIS_313-11990	gse9	EAS						13350000	0.469059	O. sativa indica/O. rufipogon		13200000	0.751092	O. sativa japonica
IRIS_313-11991	gse9	SEA						13400000	0.4415	O. sativa indica/O. rufipogon		13250000	-0.107852	O. sativa japonica
IRIS_313-11992	gse9	SEA						13450000	3.26797	O. sativa indica/O. rufipogon		13300000	0.927651	O. sativa japonica
IRIS_313-11996	gse9	SEA						13500000	0.655966	O. sativa indica/O. rufipogon		13350000	1.21657	O. sativa japonica
IRIS_313-11997	gse9	SEA						13550000	0.0377598	O. sativa indica/O. rufipogon		13400000	1.16016	O. sativa japonica
IRIS_313-11998	gse9	SEA						13600000	0.052719	O. sativa indica/O. rufipogon		13450000	-0.581378	O. sativa japonica
IRIS_313-11999	gse9	SEA						13650000	0.409404	O. sativa indica/O. rufipogon		13500000	0.414486	O. sativa japonica
IRIS_313-12000	gse9	SEA						13700000	0.176593	O. sativa indica/O. rufipogon		13550000	1.24535	O. sativa japonica
IRIS_313-12005	gse9	SEA						13750000	0.216215	O. sativa indica/O. rufipogon		13600000	2.64985	O. sativa japonica
IRIS_313-12009	gse9	EAS						13800000	0.113377	O. sativa indica/O. rufipogon		13650000	1.23995	O. sativa japonica
IRIS_313-12010	gse9	EAS						13850000	0.161723	O. sativa indica/O. rufipogon		13700000	1.42307	O. sativa japonica
IRIS_313-12012	gse9	EAS						13900000	0.0339685	O. sativa indica/O. rufipogon		13750000	1.70563	O. sativa japonica
IRIS_313-12013	gse9	SAS						13950000	0.097206	O. sativa indica/O. rufipogon		13800000	1.4442	O. sativa japonica
IRIS_313-12014	gse9	AFR						14000000	0.0356736	O. sativa indica/O. rufipogon		13850000	-1.35172	O. sativa japonica
IRIS_313-12015	gse9	AFR						14050000	0.053025	O. sativa indica/O. rufipogon		13900000	0.334836	O. sativa japonica
IRIS_313-12024	gse9	NaN						14100000	0.205074	O. sativa indica/O. rufipogon		13950000	-0.6662	O. sativa japonica
IRIS_313-12027	gse9	SEA						14150000	0.588135	O. sativa indica/O. rufipogon		14000000	-0.920133	O. sativa japonica
IRIS_313-12033	gse9	EAS						14200000	0.327455	O. sativa indica/O. rufipogon		14050000	-1.39464	O. sativa japonica
IRIS_313-12036	gse9	SEA						14250000	0.141286	O. sativa indica/O. rufipogon		14100000	-2.2224	O. sativa japonica
IRIS_313-12037	gse9	SEA						14300000	0.296864	O. sativa indica/O. rufipogon		14150000	-1.96473	O. sativa japonica
IRIS_313-12038	gse9	SEA						14350000	0.221499	O. sativa indica/O. rufipogon		14200000	-1.87654	O. sativa japonica
IRIS_313-12039	gse9	SEA						14400000	0.246629	O. sativa indica/O. rufipogon		14250000	-2.21618	O. sativa japonica
IRIS_313-12040	gse9	SEA						14450000	0.182061	O. sativa indica/O. rufipogon		14300000	-0.069169	O. sativa japonica
IRIS_313-12041	gse9	SEA						14500000	0.191043	O. sativa indica/O. rufipogon		14350000	-1.69552	O. sativa japonica
IRIS_313-12042	gse9	SEA						14550000	0.346812	O. sativa indica/O. rufipogon		14400000	-2.30431	O. sativa japonica
IRIS_313-12043	gse9	SEA						14600000	0.35127	O. sativa indica/O. rufipogon		14450000	-0.277024	O. sativa japonica
IRIS_313-12044	gse9	SEA						14650000	0.376933	O. sativa indica/O. rufipogon		14500000	-1.96742	O. sativa japonica
IRIS_313-12046	gse9	SEA						14700000	0.786683	O. sativa indica/O. rufipogon		14550000	-1.83185	O. sativa japonica
IRIS_313-12047	gse9	SEA						14750000	0.623318	O. sativa indica/O. rufipogon		14600000	-1.75829	O. sativa japonica
IRIS_313-12048	gse9	SEA						14800000	0.343154	O. sativa indica/O. rufipogon		14650000	-1.02731	O. sativa japonica
IRIS_313-12049	gse9	SEA						14850000	0.431236	O. sativa indica/O. rufipogon		14700000	0.406142	O. sativa japonica
IRIS_313-12058	gse9	SEA						14900000	0.655264	O. sativa indica/O. rufipogon		14750000	0.221941	O. sativa japonica
IRIS_313-12066	gse9	SEA						14950000	0.792319	O. sativa indica/O. rufipogon		14800000	-2.2667	O. sativa japonica
IRIS_313-12079	gse9	SAS						15000000	0.545508	O. sativa indica/O. rufipogon		14850000	-1.80487	O. sativa japonica
IRIS_313-12080	gse9	SEA						15050000	0.437942	O. sativa indica/O. rufipogon		14900000	-2.11505	O. sativa japonica
IRIS_313-12081	gse9	SEA						15100000	0.278137	O. sativa indica/O. rufipogon		14950000	-1.55517	O. sativa japonica
IRIS_313-12096	gse9	SEA						15150000	0.561635	O. sativa indica/O. rufipogon		15000000	0.471694	O. sativa japonica
IRIS_313-12097	gse9	SEA						15200000	0.787549	O. sativa indica/O. rufipogon		15050000	0.903364	O. sativa japonica
IRIS_313-12101	gse9	SEA						15250000	0.851079	O. sativa indica/O. rufipogon		15100000	1.88005	O. sativa japonica
IRIS_313-12102	gse9	SEA						15300000	0.450744	O. sativa indica/O. rufipogon		15150000	1.04005	O. sativa japonica
IRIS_313-12109	gse9	SEA						15350000	0.269635	O. sativa indica/O. rufipogon		15200000	-0.454948	O. sativa japonica
IRIS_313-12121	gse9	SEA						15400000	0.624898	O. sativa indica/O. rufipogon		15250000	2.84169	O. sativa japonica
IRIS_313-12127	gse9	SEA						15450000	0.424475	O. sativa indica/O. rufipogon		15300000	0.112345	O. sativa japonica
IRIS_313-12128	gse9	SEA						15500000	1.21972	O. sativa indica/O. rufipogon		15350000	-0.704492	O. sativa japonica
IRIS_313-12130	gse9	SEA						15550000	0.753286	O. sativa indica/O. rufipogon		15400000	-1.95909	O. sativa japonica
IRIS_313-12131	gse9	SEA						15600000	0.263698	O. sativa indica/O. rufipogon		15450000	-2.05536	O. sativa japonica
IRIS_313-12133	gse9	SEA						15650000	1.00304	O. sativa indica/O. rufipogon		15500000	-2.36546	O. sativa japonica
IRIS_313-12135	gse9	SEA						15700000	1.1279	O. sativa indica/O. rufipogon		15550000	-1.84003	O. sativa japonica
IRIS_313-12142	gse9	SEA						15750000	0.902329	O. sativa indica/O. rufipogon		15600000	-2.36379	O. sativa japonica
IRIS_313-12143	gse9	SEA						15800000	0.415905	O. sativa indica/O. rufipogon		15650000	-2.60001	O. sativa japonica
IRIS_313-12147	gse9	SEA						15850000	0.523593	O. sativa indica/O. rufipogon		15700000	-2.03799	O. sativa japonica
IRIS_313-12148	gse9	SEA						15900000	0.982817	O. sativa indica/O. rufipogon		15750000	-2.13598	O. sativa japonica
IRIS_313-12151	gse9	SEA						15950000	1.27123	O. sativa indica/O. rufipogon		15800000	-2.4607	O. sativa japonica
IRIS_313-12152	gse9	SEA						16000000	1.29977	O. sativa indica/O. rufipogon		15850000	-2.31942	O. sativa japonica
IRIS_313-12161	gse9	SEA						16050000	1.02568	O. sativa indica/O. rufipogon		15900000	-2.41776	O. sativa japonica
IRIS_313-12188	gse9	SEA						16100000	1.31502	O. sativa indica/O. rufipogon		15950000	-2.47751	O. sativa japonica
IRIS_313-12193	gse9	SEA						16150000	1.15994	O. sativa indica/O. rufipogon		16000000	-2.01331	O. sativa japonica
IRIS_313-12194	gse9	SEA						16200000	1.02415	O. sativa indica/O. rufipogon		16050000	-2.41904	O. sativa japonica
IRIS_313-12221	gse9	SEA						16250000	0.400919	O. sativa indica/O. rufipogon		16100000	-2.72499	O. sativa japonica
IRIS_313-12222	gse9	SEA						16300000	0.487835	O. sativa indica/O. rufipogon		16150000	-2.54987	O. sativa japonica
IRIS_313-12224	gse9	SEA						16350000	0.44737	O. sativa indica/O. rufipogon		16200000	-2.38958	O. sativa japonica
IRIS_313-12225	gse9	SEA						16400000	0.811995	O. sativa indica/O. rufipogon		16250000	-1.4601	O. sativa japonica
IRIS_313-12229	gse9	SEA						16450000	0.543925	O. sativa indica/O. rufipogon		16300000	-1.93409	O. sativa japonica
IRIS_313-12231	gse9	SEA						16500000	0.41896	O. sativa indica/O. rufipogon		16350000	-2.59478	O. sativa japonica
IRIS_313-12234	gse9	EAS						16550000	0.427936	O. sativa indica/O. rufipogon		16400000	-1.22523	O. sativa japonica
IRIS_313-12236	gse9	EAS						16600000	0.586807	O. sativa indica/O. rufipogon		16450000	-1.50177	O. sativa japonica
IRIS_313-12237	gse9	EAS						16650000	0.579602	O. sativa indica/O. rufipogon		16500000	-1.70888	O. sativa japonica
IRIS_313-12240	gse9	SEA						16700000	0.354219	O. sativa indica/O. rufipogon		16550000	-1.34728	O. sativa japonica
IRIS_313-12246	gse9	SEA						16750000	0.247149	O. sativa indica/O. rufipogon		16600000	-0.616421	O. sativa japonica
IRIS_313-12247	gse9	SEA						16800000	0.547374	O. sativa indica/O. rufipogon		16650000	-0.808428	O. sativa japonica
IRIS_313-12249	gse9	SEA						16850000	0.200795	O. sativa indica/O. rufipogon		16700000	-2.07309	O. sativa japonica
IRIS_313-12251	gse9	SEA						16900000	0.466951	O. sativa indica/O. rufipogon		16750000	-1.83797	O. sativa japonica
IRIS_313-12259	gse9	SEA						16950000	0.267534	O. sativa indica/O. rufipogon		16800000	-2.56231	O. sativa japonica
IRIS_313-12260	gse9	SEA						17000000	0.295161	O. sativa indica/O. rufipogon		16850000	-2.20059	O. sativa japonica
IRIS_313-12261	gse9	SEA						17050000	0.58588	O. sativa indica/O. rufipogon		16900000	-1.9661	O. sativa japonica
IRIS_313-12263	gse9	SEA						17100000	0.38583	O. sativa indica/O. rufipogon		16950000	-1.84613	O. sativa japonica
IRIS_313-12273	gse9	EAS						17150000	0.402939	O. sativa indica/O. rufipogon		17000000	-1.99325	O. sativa japonica
IRIS_313-12284	gse9	AFR						17200000	0.341275	O. sativa indica/O. rufipogon		17050000	-1.9403	O. sativa japonica
IRIS_313-12286	gse9	SEA						17250000	0.75268	O. sativa indica/O. rufipogon		17100000	-1.03121	O. sativa japonica
IRIS_313-12287	gse9	SEA						17300000	0.37724	O. sativa indica/O. rufipogon		17150000	-1.5348	O. sativa japonica
IRIS_313-12288	gse9	SEA						17350000	0.376773	O. sativa indica/O. rufipogon		17200000	-1.40692	O. sativa japonica
IRIS_313-12292	gse9	SEA						17400000	0.35954	O. sativa indica/O. rufipogon		17250000	1.67079	O. sativa japonica
IRIS_313-12296	gse9	SEA						17450000	0.263727	O. sativa indica/O. rufipogon		17300000	-2.41338	O. sativa japonica
IRIS_313-12302	gse9	SEA						17500000	0.373584	O. sativa indica/O. rufipogon		17350000	-0.356993	O. sativa japonica
IRIS_313-12305	gse9	SEA						17550000	0.293637	O. sativa indica/O. rufipogon		17400000	0.433412	O. sativa japonica
IRIS_313-12308	gse9	SEA						17600000	0.333157	O. sativa indica/O. rufipogon		17450000	1.19158	O. sativa japonica
IRIS_313-12309	gse9	SEA						17650000	0.452408	O. sativa indica/O. rufipogon		17500000	-1.70517	O. sativa japonica
IRIS_313-12319	gse9	SEA						17700000	0.38653	O. sativa indica/O. rufipogon		17550000	-1.97049	O. sativa japonica
IRIS_313-12325	gse9	AFR						17750000	0.350301	O. sativa indica/O. rufipogon		17600000	-2.13451	O. sativa japonica
IRIS_313-12334	gse9	SEA						17800000	0.437425	O. sativa indica/O. rufipogon		17650000	-2.36413	O. sativa japonica
IRIS_313-15901	gse9	SEA						17850000	0.682914	O. sativa indica/O. rufipogon		17700000	-1.41982	O. sativa japonica
IRIS_313-15902	gse9	SEA						17900000	0.665476	O. sativa indica/O. rufipogon		17750000	2.32836	O. sativa japonica
IRIS_313-7620	gse9	AFR						17950000	0.482154	O. sativa indica/O. rufipogon		17800000	1.28852	O. sativa japonica
IRIS_313-7635	gse9	NaN						18000000	0.412758	O. sativa indica/O. rufipogon		17850000	1.39083	O. sativa japonica
IRIS_313-7636	gse9	AFR						18050000	0.32353	O. sativa indica/O. rufipogon		17900000	1.07101	O. sativa japonica
IRIS_313-7650	gse9	AFR						18100000	0.47021	O. sativa indica/O. rufipogon		17950000	-0.929832	O. sativa japonica
IRIS_313-7651	gse9	AFR						18150000	0.440411	O. sativa indica/O. rufipogon		18000000	-1.81614	O. sativa japonica
IRIS_313-7654	gse9	AFR						18200000	0.88161	O. sativa indica/O. rufipogon		18050000	-1.48301	O. sativa japonica
IRIS_313-7685	gse9	SEA						18250000	0.811512	O. sativa indica/O. rufipogon		18100000	-1.22389	O. sativa japonica
IRIS_313-7689	gse9	SEA						18300000	1.1879	O. sativa indica/O. rufipogon		18150000	-2.30302	O. sativa japonica
IRIS_313-7691	gse9	SEA						18350000	1.06239	O. sativa indica/O. rufipogon		18200000	-2.01276	O. sativa japonica
IRIS_313-7720	gse9	AFR						18400000	0.972833	O. sativa indica/O. rufipogon		18250000	-0.126572	O. sativa japonica
IRIS_313-7728	gse9	AFR						18450000	0.223123	O. sativa indica/O. rufipogon		18300000	-1.13939	O. sativa japonica
IRIS_313-7736	gse9	SAS						18500000	0.308889	O. sativa indica/O. rufipogon		18350000	-1.75863	O. sativa japonica
IRIS_313-7758	gse9	AFR						18550000	0.441991	O. sativa indica/O. rufipogon		18400000	1.92181	O. sativa japonica
IRIS_313-7766	gse9	AFR						18600000	0.680727	O. sativa indica/O. rufipogon		18450000	1.1708	O. sativa japonica
IRIS_313-7770	gse9	AFR						18650000	0.656271	O. sativa indica/O. rufipogon		18500000	3.45175	O. sativa japonica
IRIS_313-7773	gse9	AFR						18700000	0.543034	O. sativa indica/O. rufipogon		18550000	4.89689	O. sativa japonica
IRIS_313-7799	gse9	AFR						18750000	0.490261	O. sativa indica/O. rufipogon		18600000	0.701979	O. sativa japonica
IRIS_313-7807	gse9	AFR						18800000	0.756465	O. sativa indica/O. rufipogon		18650000	-0.110936	O. sativa japonica
IRIS_313-7808	gse9	AFR						18850000	0.581044	O. sativa indica/O. rufipogon		18700000	0.724068	O. sativa japonica
IRIS_313-7815	gse9	AFR						18900000	0.532757	O. sativa indica/O. rufipogon		18750000	-1.69412	O. sativa japonica
IRIS_313-7816	gse9	AFR						18950000	0.809769	O. sativa indica/O. rufipogon		18800000	-1.64443	O. sativa japonica
IRIS_313-7819	gse9	AFR						19000000	0.558093	O. sativa indica/O. rufipogon		18850000	-2.35049	O. sativa japonica
IRIS_313-7820	gse9	AFR						19050000	0.665505	O. sativa indica/O. rufipogon		18900000	-2.63711	O. sativa japonica
IRIS_313-7824	gse9	AFR						19100000	0.973459	O. sativa indica/O. rufipogon		18950000	-2.30701	O. sativa japonica
IRIS_313-7826	gse9	AFR						19150000	0.752654	O. sativa indica/O. rufipogon		19000000	-1.62689	O. sativa japonica
IRIS_313-7832	gse9	AFR						19200000	1.42819	O. sativa indica/O. rufipogon		19050000	-1.90811	O. sativa japonica
IRIS_313-8244	gse9	SAS						19250000	2.05613	O. sativa indica/O. rufipogon		19100000	-2.41788	O. sativa japonica
IRIS_313-8253	gse9	SEA						19300000	1.06113	O. sativa indica/O. rufipogon		19150000	-1.9338	O. sativa japonica
IRIS_313-8291	gse9	SEA						19350000	1.00627	O. sativa indica/O. rufipogon		19200000	-2.57145	O. sativa japonica
IRIS_313-8293	gse9	AFR						19400000	0.977878	O. sativa indica/O. rufipogon		19250000	-2.53158	O. sativa japonica
IRIS_313-8305	gse9	SAS						19450000	0.896916	O. sativa indica/O. rufipogon		19300000	-2.27156	O. sativa japonica
IRIS_313-8312	gse9	SEA						19500000	0.857344	O. sativa indica/O. rufipogon		19350000	-2.54897	O. sativa japonica
IRIS_313-8316	gse9	SEA						19550000	0.78052	O. sativa indica/O. rufipogon		19400000	-2.45156	O. sativa japonica
IRIS_313-8349	gse9	SAS						19600000	0.691643	O. sativa indica/O. rufipogon		19450000	-2.43205	O. sativa japonica
IRIS_313-8391	gse9	AFR						19650000	0.898169	O. sativa indica/O. rufipogon		19500000	-2.40925	O. sativa japonica
IRIS_313-8392	gse9	SEA						19700000	0.937431	O. sativa indica/O. rufipogon		19550000	-2.00561	O. sativa japonica
IRIS_313-8407	gse9	SEA						19750000	0.875625	O. sativa indica/O. rufipogon		19600000	-2.11897	O. sativa japonica
IRIS_313-8433	gse9	EAS						19800000	1.05515	O. sativa indica/O. rufipogon		19650000	-2.02303	O. sativa japonica
IRIS_313-8435	gse9	SAS						19850000	1.09813	O. sativa indica/O. rufipogon		19700000	-2.10409	O. sativa japonica
IRIS_313-8450	gse9	SAS						19900000	1.18008	O. sativa indica/O. rufipogon		19750000	-2.37558	O. sativa japonica
IRIS_313-8454	gse9	EAS						19950000	0.865606	O. sativa indica/O. rufipogon		19800000	-2.49532	O. sativa japonica
IRIS_313-8457	gse9	SEA						20000000	0.972278	O. sativa indica/O. rufipogon		19850000	-1.3818	O. sativa japonica
IRIS_313-8466	gse9	SEA						20050000	0.90758	O. sativa indica/O. rufipogon		19900000	-2.29617	O. sativa japonica
IRIS_313-8468	gse9	SEA						20100000	0.972788	O. sativa indica/O. rufipogon		19950000	-2.24382	O. sativa japonica
IRIS_313-8474	gse9	SEA						20150000	0.783947	O. sativa indica/O. rufipogon		20000000	-1.92384	O. sativa japonica
IRIS_313-8485	gse9	SEA						20200000	0.456671	O. sativa indica/O. rufipogon		20050000	-1.96019	O. sativa japonica
IRIS_313-8492	gse9	SEA						20250000	0.571596	O. sativa indica/O. rufipogon		20100000	-2.14046	O. sativa japonica
IRIS_313-8493	gse9	SEA						20300000	1.05787	O. sativa indica/O. rufipogon		20150000	-2.53816	O. sativa japonica
IRIS_313-8509	gse9	SAS						20350000	0.813825	O. sativa indica/O. rufipogon		20200000	-2.08374	O. sativa japonica
IRIS_313-8514	gse9	AFR						20400000	0.871723	O. sativa indica/O. rufipogon		20250000	-1.69337	O. sativa japonica
IRIS_313-8530	gse9	SAS						20450000	0.923225	O. sativa indica/O. rufipogon		20300000	-0.329176	O. sativa japonica
IRIS_313-8536	gse9	SEA						20500000	1.00975	O. sativa indica/O. rufipogon		20350000	-2.15621	O. sativa japonica
IRIS_313-8557	gse9	SEA						20550000	1.05955	O. sativa indica/O. rufipogon		20400000	-1.3711	O. sativa japonica
IRIS_313-8559	gse9	SAS						20600000	0.983836	O. sativa indica/O. rufipogon		20450000	-1.06608	O. sativa japonica
IRIS_313-8567	gse9	SEA						20650000	0.0297228	O. sativa indica/O. rufipogon		20500000	-1.27313	O. sativa japonica
IRIS_313-8568	gse9	SAS						20700000	0.536546	O. sativa indica/O. rufipogon		20550000	-2.55026	O. sativa japonica
IRIS_313-8571	gse9	AFR						20750000	1.32715	O. sativa indica/O. rufipogon		20600000	-2.08972	O. sativa japonica
IRIS_313-8586	gse9	SEA						20800000	1.16276	O. sativa indica/O. rufipogon		20650000	-0.804824	O. sativa japonica
IRIS_313-8591	gse9	SEA						20850000	0.811708	O. sativa indica/O. rufipogon		20700000	-1.76222	O. sativa japonica
IRIS_313-8595	gse9	AFR						20900000	0.721535	O. sativa indica/O. rufipogon		20750000	-2.27173	O. sativa japonica
IRIS_313-8606	gse9	NaN						20950000	1.00887	O. sativa indica/O. rufipogon		20800000	-2.28065	O. sativa japonica
IRIS_313-8608	gse9	SEA						21000000	0.724047	O. sativa indica/O. rufipogon		20850000	-2.31227	O. sativa japonica
IRIS_313-8614	gse9	SAS						21050000	0.77453	O. sativa indica/O. rufipogon		20900000	-1.50366	O. sativa japonica
IRIS_313-8616	gse9	SEA						21100000	0.748623	O. sativa indica/O. rufipogon		20950000	-2.37998	O. sativa japonica
IRIS_313-8621	gse9	SAS						21150000	0.858965	O. sativa indica/O. rufipogon		21000000	-1.96214	O. sativa japonica
IRIS_313-8622	gse9	SAS						21200000	0.807353	O. sativa indica/O. rufipogon		21050000	-1.91728	O. sativa japonica
IRIS_313-8631	gse9	SAS						21250000	0.941872	O. sativa indica/O. rufipogon		21100000	-2.27325	O. sativa japonica
IRIS_313-8632	gse9	SAS						21300000	1.2037	O. sativa indica/O. rufipogon		21150000	-1.45108	O. sativa japonica
IRIS_313-8638	gse9	SEA						21350000	0.795743	O. sativa indica/O. rufipogon		21200000	-0.207231	O. sativa japonica
IRIS_313-8643	gse9	SEA						21400000	0.834308	O. sativa indica/O. rufipogon		21250000	-0.82172	O. sativa japonica
IRIS_313-8645	gse9	EAS						21450000	0.690305	O. sativa indica/O. rufipogon		21300000	-2.16741	O. sativa japonica
IRIS_313-8647	gse9	SAS						21500000	0.829605	O. sativa indica/O. rufipogon		21350000	-1.75441	O. sativa japonica
IRIS_313-8660	gse9	SAS						21550000	0.689221	O. sativa indica/O. rufipogon		21400000	-2.48413	O. sativa japonica
IRIS_313-8674	gse9	SEA						21600000	0.0936756	O. sativa indica/O. rufipogon		21450000	-1.34685	O. sativa japonica
IRIS_313-8679	gse9	SEA						21650000	0.263404	O. sativa indica/O. rufipogon		21500000	-2.20898	O. sativa japonica
IRIS_313-8681	gse9	AFR						21700000	0.286141	O. sativa indica/O. rufipogon		21550000	-2.04233	O. sativa japonica
IRIS_313-8683	gse9	SAS						21750000	0.283267	O. sativa indica/O. rufipogon		21600000	1.93349	O. sativa japonica
IRIS_313-8697	gse9	SEA						21800000	0.347682	O. sativa indica/O. rufipogon		21650000	-0.167448	O. sativa japonica
IRIS_313-8702	gse9	SEA						21850000	0.413719	O. sativa indica/O. rufipogon		21700000	-0.409197	O. sativa japonica
IRIS_313-8703	gse9	SAS						21900000	0.31307	O. sativa indica/O. rufipogon		21750000	-2.22366	O. sativa japonica
IRIS_313-8704	gse9	SAS						21950000	0.302661	O. sativa indica/O. rufipogon		21800000	-2.20355	O. sativa japonica
IRIS_313-8713	gse9	SEA						22000000	0.275604	O. sativa indica/O. rufipogon		21850000	-1.93751	O. sativa japonica
IRIS_313-8722	gse9	SEA						22050000	0.168317	O. sativa indica/O. rufipogon		21900000	-2.37419	O. sativa japonica
IRIS_313-8723	gse9	SEA						22100000	0.481176	O. sativa indica/O. rufipogon		21950000	-1.68303	O. sativa japonica
IRIS_313-8725	gse9	SEA						22150000	0.266538	O. sativa indica/O. rufipogon		22000000	-2.0201	O. sativa japonica
IRIS_313-8727	gse9	SAS						22200000	0.308886	O. sativa indica/O. rufipogon		22050000	-2.34638	O. sativa japonica
IRIS_313-8731	gse9	SAS						22250000	0.33208	O. sativa indica/O. rufipogon		22100000	-2.0054	O. sativa japonica
IRIS_313-8732	gse9	SEA						22300000	0.287992	O. sativa indica/O. rufipogon		22150000	-1.92861	O. sativa japonica
IRIS_313-8733	gse9	SAS						22350000	0.563062	O. sativa indica/O. rufipogon		22200000	-1.86268	O. sativa japonica
IRIS_313-8737	gse9	SAS						22400000	0.697198	O. sativa indica/O. rufipogon		22250000	-2.55352	O. sativa japonica
IRIS_313-8744	gse9	SEA						22450000	0.31918	O. sativa indica/O. rufipogon		22300000	-2.58013	O. sativa japonica
IRIS_313-8751	gse9	SEA						22500000	0.732113	O. sativa indica/O. rufipogon		22350000	-1.93044	O. sativa japonica
IRIS_313-8754	gse9	SAS						22550000	0.830973	O. sativa indica/O. rufipogon		22400000	-2.63152	O. sativa japonica
IRIS_313-8757	gse9	SAS						22600000	0.575317	O. sativa indica/O. rufipogon		22450000	-2.22703	O. sativa japonica
IRIS_313-8767	gse9	SEA						22650000	0.295931	O. sativa indica/O. rufipogon		22500000	-1.84307	O. sativa japonica
IRIS_313-8781	GSE9	SEA						22700000	0.198936	O. sativa indica/O. rufipogon		22550000	-2.27381	O. sativa japonica
IRIS_313-8785	gse9	SEA						22750000	0.126808	O. sativa indica/O. rufipogon		22600000	-1.09486	O. sativa japonica
IRIS_313-8793	gse9	SEA						22800000	0.164117	O. sativa indica/O. rufipogon		22650000	-0.794463	O. sativa japonica
IRIS_313-8796	gse9	SAS						22850000	0.234024	O. sativa indica/O. rufipogon		22700000	-2.13258	O. sativa japonica
IRIS_313-8811	gse9	SEA						22900000	0.184839	O. sativa indica/O. rufipogon		22750000	-1.77816	O. sativa japonica
IRIS_313-8831	gse9	SEA						22950000	0.171281	O. sativa indica/O. rufipogon		22800000	-2.30239	O. sativa japonica
IRIS_313-8833	gse9	SEA										22850000	-1.56553	O. sativa japonica
IRIS_313-8844	gse9	SAS										22900000	-1.85901	O. sativa japonica
IRIS_313-8850	gse9	SAS										22950000	-0.792716	O. sativa japonica
IRIS_313-8854	gse9	SAS										50000	3.96608	O. sativa indica
IRIS_313-8870	gse9	SEA										100000	1.54316	O. sativa indica
IRIS_313-8895	gse9	SEA										150000	2.54013	O. sativa indica
IRIS_313-8900	gse9	SAS										200000	2.2073	O. sativa indica
IRIS_313-8903	gse9	SEA										250000	2.4529	O. sativa indica
IRIS_313-8909	gse9	AFR										300000	2.49588	O. sativa indica
IRIS_313-8920	gse9	SAS										350000	2.56553	O. sativa indica
IRIS_313-8922	gse9	SEA										400000	2.68441	O. sativa indica
IRIS_313-8924	gse9	SAS										450000	2.47682	O. sativa indica
IRIS_313-8925	gse9	SAS										500000	2.14081	O. sativa indica
IRIS_313-8930	gse9	SAS										550000	2.06211	O. sativa indica
IRIS_313-8932	gse9	SAS										600000	2.79102	O. sativa indica
IRIS_313-8940	gse9	EAS										650000	3.44123	O. sativa indica
IRIS_313-8948	gse9	SEA										700000	2.9619	O. sativa indica
IRIS_313-8956	gse9	SEA										750000	2.88398	O. sativa indica
IRIS_313-8957	gse9	SAS										800000	2.60806	O. sativa indica
IRIS_313-8968	gse9	SAS										850000	2.5849	O. sativa indica
IRIS_313-8978	gse9	SEA										900000	2.56561	O. sativa indica
IRIS_313-8980	gse9	SEA										950000	2.43682	O. sativa indica
IRIS_313-8985	gse9	SEA										1000000	2.61568	O. sativa indica
IRIS_313-8988	gse9	SAS										1050000	3.23192	O. sativa indica
IRIS_313-8996	gse9	SEA										1100000	2.48579	O. sativa indica
IRIS_313-9005	gse9	SEA										1150000	2.56351	O. sativa indica
IRIS_313-9006	gse9	SEA										1200000	2.36377	O. sativa indica
IRIS_313-9019	gse9	SEA										1250000	2.31287	O. sativa indica
IRIS_313-9020	gse9	SEA										1300000	1.81432	O. sativa indica
IRIS_313-9032	gse9	SEA										1350000	2.96381	O. sativa indica
IRIS_313-9039	gse9	SAS										1400000	2.38578	O. sativa indica
IRIS_313-9044	gse9	SEA										1450000	2.36445	O. sativa indica
IRIS_313-9049	gse9	SAS										1500000	2.07855	O. sativa indica
IRIS_313-9054	gse9	SEA										1550000	1.94503	O. sativa indica
IRIS_313-9065	gse9	EAS										1600000	1.90377	O. sativa indica
IRIS_313-9066	gse9	SAS										1650000	2.21748	O. sativa indica
IRIS_313-9067	gse9	SAS										1700000	2.95572	O. sativa indica
IRIS_313-9070	gse9	SEA										1750000	2.24335	O. sativa indica
IRIS_313-9072	gse9	SAS										1800000	2.20205	O. sativa indica
IRIS_313-9097	gse9	SEA										1850000	1.85855	O. sativa indica
IRIS_313-9098	gse9	SEA										1900000	2.38101	O. sativa indica
IRIS_313-9102	gse9	SEA										1950000	2.342	O. sativa indica
IRIS_313-9111	gse9	EAS										2000000	2.19331	O. sativa indica
IRIS_313-9112	gse9	SEA										2050000	1.98475	O. sativa indica
IRIS_313-9115	gse9	SEA										2100000	2.52977	O. sativa indica
IRIS_313-9117	gse9	SEA										2150000	2.17986	O. sativa indica
IRIS_313-9119	gse9	SEA										2200000	1.76866	O. sativa indica
IRIS_313-9121	gse9	SEA										2250000	2.54753	O. sativa indica
IRIS_313-9131	gse9	SEA										2300000	2.83859	O. sativa indica
IRIS_313-9139	gse9	SAS										2350000	2.35514	O. sativa indica
IRIS_313-9148	gse9	SAS										2400000	1.98861	O. sativa indica
IRIS_313-9156	gse9	SAS										2450000	2.3308	O. sativa indica
IRIS_313-9174	gse9	SAS										2500000	2.22711	O. sativa indica
IRIS_313-9198	gse9	SEA										2550000	2.73812	O. sativa indica
IRIS_313-9204	gse9	EAS										2600000	2.09705	O. sativa indica
IRIS_313-9208	gse9	SEA										2650000	2.03657	O. sativa indica
IRIS_313-9209	gse9	SEA										2700000	2.40878	O. sativa indica
IRIS_313-9210	gse9	SEA										2750000	1.96184	O. sativa indica
IRIS_313-9218	gse9	SAS										2900000	1.80128	O. sativa indica
IRIS_313-9227	gse9	SEA										2950000	2.30511	O. sativa indica
IRIS_313-9251	gse9	SEA										3000000	2.1703	O. sativa indica
IRIS_313-9253	gse9	EAS										3050000	2.54277	O. sativa indica
IRIS_313-9258	gse9	SAS										3100000	2.17121	O. sativa indica
IRIS_313-9259	gse9	SAS										3150000	2.03106	O. sativa indica
IRIS_313-9262	gse9	SAS										3200000	2.20645	O. sativa indica
IRIS_313-9271	gse9	SAS										3250000	2.5206	O. sativa indica
IRIS_313-9273	gse9	SEA										3300000	3.27224	O. sativa indica
IRIS_313-9281	gse9	SEA										3350000	2.25617	O. sativa indica
IRIS_313-9286	gse9	SEA										3400000	2.2213	O. sativa indica
IRIS_313-9287	gse9	SAS										3450000	2.73566	O. sativa indica
IRIS_313-9288	gse9	SEA										3500000	2.07153	O. sativa indica
IRIS_313-9294	gse9	AFR										3550000	2.84568	O. sativa indica
IRIS_313-9302	gse9	SEA										3600000	2.18412	O. sativa indica
IRIS_313-9310	gse9	SEA										3650000	2.07327	O. sativa indica
IRIS_313-9320	gse9	SEA										3700000	3.20094	O. sativa indica
IRIS_313-9324	gse9	EAS										3750000	2.36095	O. sativa indica
IRIS_313-9325	gse9	SAS										3800000	2.14702	O. sativa indica
IRIS_313-9329	gse9	SEA										3850000	3.1614	O. sativa indica
IRIS_313-9342	gse9	SEA										3900000	2.16362	O. sativa indica
IRIS_313-9348	gse9	SAS										3950000	2.40957	O. sativa indica
IRIS_313-9357	gse9	SEA										4000000	2.73831	O. sativa indica
IRIS_313-9360	gse9	SAS										4050000	2.11698	O. sativa indica
IRIS_313-9372	gse9	EAS										4100000	1.66166	O. sativa indica
IRIS_313-9384	gse9	SAS										4150000	1.96356	O. sativa indica
IRIS_313-9388	gse9	AFR										4200000	2.2233	O. sativa indica
IRIS_313-9391	gse9	SAS										4250000	2.51729	O. sativa indica
IRIS_313-9397	gse9	SAS										4300000	1.73598	O. sativa indica
IRIS_313-9403	gse9	SAS										4350000	2.02397	O. sativa indica
IRIS_313-9406	gse9	SEA										4400000	1.60567	O. sativa indica
IRIS_313-9409	gse9	SEA										4450000	2.38438	O. sativa indica
IRIS_313-9415	gse9	SEA										4500000	2.0686	O. sativa indica
IRIS_313-9433	gse9	SAS										4550000	0.794395	O. sativa indica
IRIS_313-9461	gse9	AFR										4600000	1.47141	O. sativa indica
IRIS_313-9469	gse9	EAS										4650000	1.6955	O. sativa indica
IRIS_313-9482	gse9	EAS										4700000	0.75945	O. sativa indica
IRIS_313-9492	gse9	SAS										4750000	0.956422	O. sativa indica
IRIS_313-9505	gse9	SEA										4800000	1.98667	O. sativa indica
IRIS_313-9533	gse9	SEA										4850000	2.61207	O. sativa indica
IRIS_313-9547	gse9	SAS										4900000	1.91542	O. sativa indica
IRIS_313-9557	gse9	SAS										4950000	0.912303	O. sativa indica
IRIS_313-9566	gse9	SAS										5000000	0.678048	O. sativa indica
IRIS_313-9582	gse9	SEA										5050000	0.242847	O. sativa indica
IRIS_313-9590	gse9	SEA										5100000	-0.707331	O. sativa indica
IRIS_313-9605	gse9	SAS										5150000	-0.316814	O. sativa indica
IRIS_313-9606	gse9	SAS										5200000	0.89253	O. sativa indica
IRIS_313-9611	gse9	SAS										5250000	-0.720911	O. sativa indica
IRIS_313-9617	gse9	SAS										5300000	-1.66495	O. sativa indica
IRIS_313-9637	gse9	SEA										5350000	-1.61713	O. sativa indica
IRIS_313-9669	gse9	SEA										5400000	-1.41388	O. sativa indica
IRIS_313-9694	gse9	SEA										5450000	-1.01413	O. sativa indica
IRIS_313-9697	gse9	SEA										5500000	-1.35696	O. sativa indica
IRIS_313-9699	gse9	SEA										5550000	1.64999	O. sativa indica
IRIS_313-9705	gse9	EAS										5600000	-1.34923	O. sativa indica
IRIS_313-9706	gse9	EAS										5650000	-1.54506	O. sativa indica
IRIS_313-9708	gse9	EAS										5700000	-1.26091	O. sativa indica
IRIS_313-9723	gse9	EAS										5750000	0.14341	O. sativa indica
IRIS_313-9730	gse9	EAS										5800000	-1.58381	O. sativa indica
IRIS_313-9732	gse9	AFR										5850000	-1.50141	O. sativa indica
IRIS_313-9740	gse9	AFR										5900000	0.51771	O. sativa indica
IRIS_313-9795	gse9	OCE										5950000	2.53999	O. sativa indica
IRIS_313-9822	gse9	AME										6000000	2.69799	O. sativa indica
IRIS_313-9832	gse9	SAS										6050000	3.63035	O. sativa indica
IRIS_313-9862	gse9	SAS										6100000	3.10299	O. sativa indica
IRIS_313-9867	gse9	SAS										6150000	1.11894	O. sativa indica
IRIS_313-9898	gse9	EUR										6200000	0.587629	O. sativa indica
IRIS_313-9917	gse9	SAS										6250000	3.833	O. sativa indica
IRIS_313-9922	gse9	EAS										6300000	3.26938	O. sativa indica
IRIS_313-9925	gse9	EAS										6350000	3.3669	O. sativa indica
IRIS_313-9935	gse9	AME										6400000	4.25027	O. sativa indica
IRIS_313-9936	gse9	SAS										6450000	5.70751	O. sativa indica
IRIS_313-9940	gse9	AME										6500000	4.13978	O. sativa indica
IRIS_313-9966	gse9	AME										6550000	4.01084	O. sativa indica
IRIS_313-9970	gse9	SAS										6600000	4.77093	O. sativa indica
IRIS_313-9976	gse9	EAS										6650000	4.77401	O. sativa indica
IRIS_313-9989	gse9	AFR										6700000	4.08678	O. sativa indica
IRIS_313-11393	gse9	SEA										6750000	4.29605	O. sativa indica
IRIS_313-11409	gse9	SAS										6800000	3.33498	O. sativa indica
B001	GSE9	EAS										6850000	2.26637	O. sativa indica
B002	GSE9	EAS										6900000	1.83985	O. sativa indica
B004	GSE9	EAS										6950000	0.86652	O. sativa indica
B005	GSE9	EAS										7000000	0.309502	O. sativa indica
B008	GSE9	SEA										7050000	1.04029	O. sativa indica
B016	GSE9	EUR										7100000	1.27728	O. sativa indica
B017	GSE9	EUR										7150000	1.20171	O. sativa indica
B018	GSE9	AME										7200000	0.531066	O. sativa indica
B025	GSE9	SEA										7250000	0.342334	O. sativa indica
B034	GSE9	EUR										7300000	0.536212	O. sativa indica
B038	GSE9	AFR										7350000	1.99728	O. sativa indica
B043	GSE9	OCE										7400000	0.740407	O. sativa indica
B045	GSE9	EAS										7450000	4.14917	O. sativa indica
B046	GSE9	EAS										7500000	4.53869	O. sativa indica
B053	GSE9	OCE										7550000	4.83027	O. sativa indica
B054	GSE9	OCE										7600000	2.00182	O. sativa indica
B056	GSE9	EAS										7650000	3.33227	O. sativa indica
B057	GSE9	EAS										7700000	0.748836	O. sativa indica
B066	GSE9	EAS										7750000	2.18762	O. sativa indica
B068	GSE9	EAS										7800000	0.883858	O. sativa indica
B071	GSE9	EAS										7850000	3.894	O. sativa indica
B077	GSE9	EAS										7900000	3.29382	O. sativa indica
B100	GSE9	EAS										7950000	3.56833	O. sativa indica
B102	GSE9	EAS										8000000	4.04321	O. sativa indica
B103	GSE9	EAS										8050000	4.9243	O. sativa indica
B110	GSE9	EAS										8100000	4.94764	O. sativa indica
B111	GSE9	EAS										8150000	4.45309	O. sativa indica
B117	GSE9	EAS										8200000	4.50615	O. sativa indica
B122	GSE9	EAS										8250000	4.23138	O. sativa indica
B134	GSE9	EAS										8300000	2.98915	O. sativa indica
B154	GSE9	EAS										8350000	3.83465	O. sativa indica
B160	GSE9	EAS										8400000	3.83022	O. sativa indica
B161	GSE9	EAS										8450000	2.91377	O. sativa indica
B162	GSE9	EAS										8500000	2.58143	O. sativa indica
B166	GSE9	EAS										8550000	4.75532	O. sativa indica
B167	GSE9	EAS										8600000	4.02169	O. sativa indica
B168	GSE9	EAS										8650000	4.60203	O. sativa indica
B169	GSE9	EAS										8700000	4.53141	O. sativa indica
B170	GSE9	EUR										8750000	4.81224	O. sativa indica
B171	GSE9	EUR										8800000	4.84433	O. sativa indica
B179	GSE9	WEU										8850000	4.41254	O. sativa indica
B182	GSE9	EAS										8900000	4.85465	O. sativa indica
B183	GSE9	EAS										8950000	3.35784	O. sativa indica
B188	GSE9	AFR										9000000	3.34433	O. sativa indica
B189	GSE9	AFR										9050000	-1.38908	O. sativa indica
B190	GSE9	AFR										9100000	-1.36437	O. sativa indica
B191	GSE9	OCE										9150000	-0.160231	O. sativa indica
B196	GSE9	EAS										9200000	-0.386098	O. sativa indica
B199	GSE9	EAS										9250000	-0.49777	O. sativa indica
B204	GSE9	EAS										9300000	-0.488662	O. sativa indica
B212	GSE9	EAS										9350000	-0.345205	O. sativa indica
B215	GSE9	EAS										9400000	-0.844942	O. sativa indica
B218	GSE9	EAS										9450000	4.3148	O. sativa indica
B223	GSE9	EAS										9500000	4.625	O. sativa indica
B225	GSE9	EAS										9550000	2.76942	O. sativa indica
B226	GSE9	EAS										9600000	4.2331	O. sativa indica
B235	GSE9	EAS										9650000	5.12691	O. sativa indica
B236	GSE9	EAS										9700000	5.36616	O. sativa indica
B240	GSE9	EAS										9750000	2.115	O. sativa indica
B241	GSE9	EAS										9800000	3.89814	O. sativa indica
B245	GSE9	EAS										9850000	6.07956	O. sativa indica
B250	GSE9	EAS										9900000	4.84745	O. sativa indica
B258	GSE9	EAS										9950000	4.78613	O. sativa indica
B263	GSE9	EAS										10000000	2.76565	O. sativa indica
B266	GSE9	EAS										10050000	-0.707655	O. sativa indica
B269	GSE9	EAS										10100000	-0.895641	O. sativa indica
CX106	GSE9	SEA										10150000	0.473439	O. sativa indica
CX111	GSE9	AFR										10200000	1.57383	O. sativa indica
CX113	GSE9	NaN										10250000	-1.08268	O. sativa indica
CX116	GSE9	EAS										10300000	1.85291	O. sativa indica
CX129	GSE9	SEA										10350000	1.27139	O. sativa indica
CX132	GSE9	SAS										10400000	1.34295	O. sativa indica
CX14	GSE9	EAS										10450000	0.0213083	O. sativa indica
CX140	GSE9	EAS										10500000	3.23594	O. sativa indica
CX151	GSE9	SEA										10550000	3.15556	O. sativa indica
CX16	GSE9	EAS										10600000	1.10676	O. sativa indica
CX165	GSE9	EAS										10650000	1.93472	O. sativa indica
CX211	GSE9	EAS										10700000	2.34288	O. sativa indica
CX212	GSE9	EAS										10750000	0.726536	O. sativa indica
CX213	GSE9	EAS										10800000	0.74885	O. sativa indica
CX220	GSE9	AME										10850000	0.293057	O. sativa indica
CX241	GSE9	SEA										10900000	1.08149	O. sativa indica
CX251	GSE9	EAS										10950000	1.02065	O. sativa indica
CX262	GSE9	EAS										11000000	1.9683	O. sativa indica
CX266	GSE9	SEA										11050000	0.424719	O. sativa indica
CX269	GSE9	AME										11100000	0.896415	O. sativa indica
CX285	GSE9	EAS										11150000	2.07218	O. sativa indica
CX306	GSE9	EAS										11200000	2.48611	O. sativa indica
CX315	GSE9	EAS										11250000	2.37064	O. sativa indica
CX329	GSE9	EAS										11300000	1.95634	O. sativa indica
CX344	GSE9	EAS										11350000	3.53798	O. sativa indica
CX345	GSE9	EAS										11400000	2.93039	O. sativa indica
CX350	GSE9	EAS										11450000	3.39237	O. sativa indica
CX356	GSE9	EAS										11500000	2.83448	O. sativa indica
CX359	GSE9	EAS										11550000	3.546	O. sativa indica
CX373	GSE9	AFR										11600000	5.6307	O. sativa indica
CX374	GSE9	AFR										11650000	4.44752	O. sativa indica
CX380	GSE9	EAS										11700000	3.13554	O. sativa indica
CX383	GSE9	EAS										11750000	3.7983	O. sativa indica
CX384	GSE9	EAS										11800000	2.8771	O. sativa indica
CX391	GSE9	EAS										11850000	2.13779	O. sativa indica
CX396	GSE9	EAS										11900000	2.25889	O. sativa indica
CX397	GSE9	EAS										11950000	3.08391	O. sativa indica
CX427	GSE9	NaN										12000000	3.2752	O. sativa indica
CX428	GSE9	NaN										12050000	3.4751	O. sativa indica
CX429	GSE9	NaN										12100000	1.953	O. sativa indica
CX47	GSE9	EAS										12150000	3.32545	O. sativa indica
CX534	GSE9	EAS										12200000	2.78638	O. sativa indica
CX56	GSE9	EAS										12250000	-0.169029	O. sativa indica
CX58	GSE9	AFR										12300000	1.03991	O. sativa indica
CX77	GSE9	AME										12350000	1.54367	O. sativa indica
CX78	GSE9	AME										12400000	2.40196	O. sativa indica
IRIS_313-10014	GSE9	EUR										12450000	1.39419	O. sativa indica
IRIS_313-10056	GSE9	EAS										12500000	2.91723	O. sativa indica
IRIS_313-10059	GSE9	EAS										12550000	2.49629	O. sativa indica
IRIS_313-10062	GSE9	EUR										12600000	1.17827	O. sativa indica
IRIS_313-10065	GSE9	EAS										12650000	0.982174	O. sativa indica
IRIS_313-10067	GSE9	EAS										12700000	-0.555797	O. sativa indica
IRIS_313-10071	GSE9	EAS										12750000	-0.0898816	O. sativa indica
IRIS_313-10073	GSE9	EAS										12800000	-0.244847	O. sativa indica
IRIS_313-10074	GSE9	EAS										12850000	-0.69541	O. sativa indica
IRIS_313-10076	GSE9	EAS										12900000	-0.38254	O. sativa indica
IRIS_313-10078	GSE9	EAS										12950000	0.0321483	O. sativa indica
IRIS_313-10079	GSE9	EAS										13000000	0.382695	O. sativa indica
IRIS_313-10080	GSE9	EAS										13050000	0.479624	O. sativa indica
IRIS_313-10082	GSE9	EAS										13100000	-0.530394	O. sativa indica
IRIS_313-10083	GSE9	EUR										13150000	-0.590892	O. sativa indica
IRIS_313-10084	GSE9	EUR										13200000	2.37235	O. sativa indica
IRIS_313-10089	GSE9	EUR										13250000	1.50367	O. sativa indica
IRIS_313-10092	GSE9	EAS										13300000	0.283716	O. sativa indica
IRIS_313-10093	GSE9	EAS										13350000	-1.1293	O. sativa indica
IRIS_313-10094	GSE9	EAS										13400000	-0.258927	O. sativa indica
IRIS_313-10097	GSE9	EAS										13450000	2.58719	O. sativa indica
IRIS_313-10099	GSE9	AFR										13500000	0.47488	O. sativa indica
IRIS_313-10124	GSE9	EAS										13550000	-0.535201	O. sativa indica
IRIS_313-10152	GSE9	SEA										13600000	-1.52636	O. sativa indica
IRIS_313-10176	GSE9	SEA										13650000	1.61572	O. sativa indica
IRIS_313-10228	GSE9	EAS										13700000	-0.895135	O. sativa indica
IRIS_313-10242	GSE9	EUR										13750000	-1.09846	O. sativa indica
IRIS_313-10327	GSE9	AME										13800000	-0.491016	O. sativa indica
IRIS_313-10373	GSE9	SEA										13850000	1.82585	O. sativa indica
IRIS_313-10379	GSE9	SEA										13900000	0.625805	O. sativa indica
IRIS_313-10429	GSE9	EAS										13950000	2.91615	O. sativa indica
IRIS_313-10430	GSE9	EAS										14000000	-0.913379	O. sativa indica
IRIS_313-10437	GSE9	EAS										14050000	-0.598236	O. sativa indica
IRIS_313-10440	GSE9	SEA										14100000	-0.913544	O. sativa indica
IRIS_313-10469	GSE9	EAS										14150000	1.10876	O. sativa indica
IRIS_313-10485	GSE9	SEA										14200000	0.111572	O. sativa indica
IRIS_313-10489	GSE9	SEA										14250000	2.73434	O. sativa indica
IRIS_313-10507	GSE9	EAS										14300000	2.02948	O. sativa indica
IRIS_313-10541	GSE9	AFR										14350000	2.68342	O. sativa indica
IRIS_313-10552	GSE9	AME										14400000	-0.850404	O. sativa indica
IRIS_313-10559	GSE9	EAS										14450000	0.809185	O. sativa indica
IRIS_313-10563	GSE9	NaN										14500000	-0.864236	O. sativa indica
IRIS_313-10564	GSE9	EAS										14550000	-0.549222	O. sativa indica
IRIS_313-10567	GSE9	EAS										14600000	-0.403133	O. sativa indica
IRIS_313-10568	GSE9	EAS										14650000	0.500556	O. sativa indica
IRIS_313-10569	GSE9	EAS										14700000	1.63063	O. sativa indica
IRIS_313-10570	GSE9	EAS										14750000	0.4524	O. sativa indica
IRIS_313-10577	GSE9	SEA										14800000	-0.233546	O. sativa indica
IRIS_313-10578	GSE9	SEA										14850000	-0.0303996	O. sativa indica
IRIS_313-10580	GSE9	SEA										14900000	2.11272	O. sativa indica
IRIS_313-10581	GSE9	SEA										14950000	1.75173	O. sativa indica
IRIS_313-10582	GSE9	SEA										15000000	0.338383	O. sativa indica
IRIS_313-10583	GSE9	EAS										15050000	0.629009	O. sativa indica
IRIS_313-10618	GSE9	NaN										15100000	-1.77985	O. sativa indica
IRIS_313-10619	GSE9	NaN										15150000	-0.356634	O. sativa indica
IRIS_313-10620	GSE9	AME										15200000	1.64547	O. sativa indica
IRIS_313-10631	GSE9	EAS										15250000	1.75447	O. sativa indica
IRIS_313-10642	GSE9	EAS										15300000	0.330228	O. sativa indica
IRIS_313-10644	GSE9	SEA										15350000	-0.176591	O. sativa indica
IRIS_313-10645	GSE9	SEA										15400000	1.41098	O. sativa indica
IRIS_313-10649	GSE9	SEA										15450000	1.62213	O. sativa indica
IRIS_313-10653	GSE9	SEA										15500000	3.33227	O. sativa indica
IRIS_313-10656	GSE9	SEA										15550000	2.55876	O. sativa indica
IRIS_313-10657	GSE9	SEA										15600000	0.156773	O. sativa indica
IRIS_313-10660	GSE9	SEA										15650000	4.45277	O. sativa indica
IRIS_313-10677	GSE9	EAS										15700000	3.21531	O. sativa indica
IRIS_313-10679	GSE9	SEA										15750000	2.2072	O. sativa indica
IRIS_313-10689	GSE9	SEA										15800000	1.65211	O. sativa indica
IRIS_313-10693	GSE9	SEA										15850000	1.76703	O. sativa indica
IRIS_313-10703	GSE9	SEA										15900000	3.75066	O. sativa indica
IRIS_313-10704	GSE9	SEA										15950000	3.38817	O. sativa indica
IRIS_313-10708	GSE9	AME										16000000	3.19848	O. sativa indica
IRIS_313-10710	GSE9	AME										16050000	3.55575	O. sativa indica
IRIS_313-10711	GSE9	AFR										16100000	5.01033	O. sativa indica
IRIS_313-10712	GSE9	AFR										16150000	3.43316	O. sativa indica
IRIS_313-10722	GSE9	SAS										16200000	3.11277	O. sativa indica
IRIS_313-10730	GSE9	AFR										16250000	0.796947	O. sativa indica
IRIS_313-10740	GSE9	SEA										16300000	0.867381	O. sativa indica
IRIS_313-10741	GSE9	SEA										16350000	0.737583	O. sativa indica
IRIS_313-10743	GSE9	SEA										16400000	1.33986	O. sativa indica
IRIS_313-10744	GSE9	SEA										16450000	1.23775	O. sativa indica
IRIS_313-10745	GSE9	SEA										16500000	-0.27193	O. sativa indica
IRIS_313-10746	GSE9	SEA										16550000	-0.306161	O. sativa indica
IRIS_313-10747	GSE9	SEA										16600000	0.133985	O. sativa indica
IRIS_313-10752	GSE9	AME										16650000	0.58083	O. sativa indica
IRIS_313-10758	GSE9	SEA										16700000	-0.355779	O. sativa indica
IRIS_313-10759	GSE9	SEA										16750000	-0.651664	O. sativa indica
IRIS_313-10761	GSE9	SEA										16800000	0.66454	O. sativa indica
IRIS_313-10765	GSE9	SEA										16850000	-1.13812	O. sativa indica
IRIS_313-10766	GSE9	SEA										16900000	0.562757	O. sativa indica
IRIS_313-10767	GSE9	SEA										16950000	-0.101986	O. sativa indica
IRIS_313-10770	GSE9	SEA										17000000	-0.594777	O. sativa indica
IRIS_313-10773	GSE9	SEA										17050000	0.611372	O. sativa indica
IRIS_313-10776	GSE9	SEA										17100000	0.44767	O. sativa indica
IRIS_313-10780	GSE9	SEA										17150000	-0.740349	O. sativa indica
IRIS_313-10781	GSE9	SEA										17200000	-1.05778	O. sativa indica
IRIS_313-10783	GSE9	SEA										17250000	2.11902	O. sativa indica
IRIS_313-10784	GSE9	SEA										17300000	-0.708121	O. sativa indica
IRIS_313-10785	GSE9	SEA										17350000	-0.558301	O. sativa indica
IRIS_313-10788	GSE9	SEA										17400000	-0.299611	O. sativa indica
IRIS_313-10789	GSE9	SEA										17450000	-0.928778	O. sativa indica
IRIS_313-10790	GSE9	SEA										17500000	-0.7871	O. sativa indica
IRIS_313-10793	GSE9	SEA										17550000	-0.433537	O. sativa indica
IRIS_313-10794	GSE9	SEA										17600000	-0.371896	O. sativa indica
IRIS_313-10795	GSE9	SEA										17650000	0.424802	O. sativa indica
IRIS_313-10796	GSE9	SEA										17700000	-0.0358977	O. sativa indica
IRIS_313-10798	GSE9	SEA										17750000	-0.733692	O. sativa indica
IRIS_313-10799	GSE9	SEA										17800000	-0.0861016	O. sativa indica
IRIS_313-10800	GSE9	SEA										17850000	1.94119	O. sativa indica
IRIS_313-10801	GSE9	SEA										17900000	1.57071	O. sativa indica
IRIS_313-10802	GSE9	SEA										17950000	1.16464	O. sativa indica
IRIS_313-10803	GSE9	SEA										18000000	1.42376	O. sativa indica
IRIS_313-10805	GSE9	SEA										18050000	1.07632	O. sativa indica
IRIS_313-10808	GSE9	SEA										18100000	0.819459	O. sativa indica
IRIS_313-10809	GSE9	SEA										18150000	0.491519	O. sativa indica
IRIS_313-10815	GSE9	SEA										18200000	2.07793	O. sativa indica
IRIS_313-10816	GSE9	SEA										18250000	2.67327	O. sativa indica
IRIS_313-10817	GSE9	SEA										18300000	5.45556	O. sativa indica
IRIS_313-10827	GSE9	SEA										18350000	5.49026	O. sativa indica
IRIS_313-10828	GSE9	SEA										18400000	4.64696	O. sativa indica
IRIS_313-10829	GSE9	SEA										18450000	2.55191	O. sativa indica
IRIS_313-10830	GSE9	SEA										18500000	0.71439	O. sativa indica
IRIS_313-10831	GSE9	SEA										18550000	0.398256	O. sativa indica
IRIS_313-10832	GSE9	SEA										18600000	1.10032	O. sativa indica
IRIS_313-10834	GSE9	SAS										18650000	1.56206	O. sativa indica
IRIS_313-10837	GSE9	EAS										18700000	0.763213	O. sativa indica
IRIS_313-10838	GSE9	EAS										18750000	0.773891	O. sativa indica
IRIS_313-10839	GSE9	EAS										18800000	1.46601	O. sativa indica
IRIS_313-10840	GSE9	EAS										18850000	1.56093	O. sativa indica
IRIS_313-10841	GSE9	SEA										18900000	1.4266	O. sativa indica
IRIS_313-10848	GSE9	SAS										18950000	2.27918	O. sativa indica
IRIS_313-10865	GSE9	SAS										19000000	1.47217	O. sativa indica
IRIS_313-10866	GSE9	SAS										19050000	3.16707	O. sativa indica
IRIS_313-10867	GSE9	SAS										19100000	3.44561	O. sativa indica
IRIS_313-10870	GSE9	SAS										19150000	3.64208	O. sativa indica
IRIS_313-10874	GSE9	SAS										19200000	5.40234	O. sativa indica
IRIS_313-10884	GSE9	SAS										19250000	5.59888	O. sativa indica
IRIS_313-10886	GSE9	SAS										19300000	4.36546	O. sativa indica
IRIS_313-10888	GSE9	SAS										19350000	4.06056	O. sativa indica
IRIS_313-10889	GSE9	SAS										19400000	3.25438	O. sativa indica
IRIS_313-10890	GSE9	SAS										19450000	3.61696	O. sativa indica
IRIS_313-10893	GSE9	SAS										19500000	3.11383	O. sativa indica
IRIS_313-10895	GSE9	SAS										19550000	3.37183	O. sativa indica
IRIS_313-10916	GSE9	SEA										19600000	3.31476	O. sativa indica
IRIS_313-10919	GSE9	SEA										19650000	3.40376	O. sativa indica
IRIS_313-10920	GSE9	SEA										19700000	3.04881	O. sativa indica
IRIS_313-10922	GSE9	SEA										19750000	3.15563	O. sativa indica
IRIS_313-10923	GSE9	SEA										19800000	3.63053	O. sativa indica
IRIS_313-10931	GSE9	SEA										19850000	3.1721	O. sativa indica
IRIS_313-10936	GSE9	SEA										19900000	4.00686	O. sativa indica
IRIS_313-10945	GSE9	SEA										19950000	3.05888	O. sativa indica
IRIS_313-10946	GSE9	SEA										20000000	3.16756	O. sativa indica
IRIS_313-10949	GSE9	SEA										20050000	3.48425	O. sativa indica
IRIS_313-10950	GSE9	SEA										20100000	3.65931	O. sativa indica
IRIS_313-10952	GSE9	SEA										20150000	3.27732	O. sativa indica
IRIS_313-10953	GSE9	SEA										20200000	2.93117	O. sativa indica
IRIS_313-10956	GSE9	SEA										20250000	3.14101	O. sativa indica
IRIS_313-10957	GSE9	SEA										20300000	3.9478	O. sativa indica
IRIS_313-10958	GSE9	SEA										20350000	3.7141	O. sativa indica
IRIS_313-10959	GSE9	SEA										20400000	3.81464	O. sativa indica
IRIS_313-10960	GSE9	SEA										20450000	3.41879	O. sativa indica
IRIS_313-10967	GSE9	AME										20500000	4.01841	O. sativa indica
IRIS_313-10991	GSE9	SEA										20550000	3.85574	O. sativa indica
IRIS_313-10992	GSE9	SEA										20600000	4.80361	O. sativa indica
IRIS_313-10993	GSE9	SEA										20650000	2.06926	O. sativa indica
IRIS_313-10994	GSE9	SEA										20700000	5.30116	O. sativa indica
IRIS_313-10999	GSE9	SEA										20750000	5.04846	O. sativa indica
IRIS_313-11001	GSE9	SEA										20800000	5.12452	O. sativa indica
IRIS_313-11003	GSE9	SEA										20850000	3.84792	O. sativa indica
IRIS_313-11004	GSE9	SEA										20900000	4.68297	O. sativa indica
IRIS_313-11005	GSE9	SEA										20950000	5.26645	O. sativa indica
IRIS_313-11007	GSE9	SEA										21000000	4.01189	O. sativa indica
IRIS_313-11008	GSE9	SEA										21050000	2.17244	O. sativa indica
IRIS_313-11009	GSE9	SEA										21100000	2.61059	O. sativa indica
IRIS_313-11044	GSE9	SEA										21150000	4.63417	O. sativa indica
IRIS_313-11045	GSE9	SEA										21200000	3.87585	O. sativa indica
IRIS_313-11046	GSE9	SEA										21250000	3.74958	O. sativa indica
IRIS_313-11073	GSE9	SEA										21300000	4.99608	O. sativa indica
IRIS_313-11077	GSE9	SEA										21350000	2.81086	O. sativa indica
IRIS_313-11093	GSE9	SEA										21400000	4.53239	O. sativa indica
IRIS_313-11094	gse9	SEA										21450000	4.152	O. sativa indica
IRIS_313-11100	GSE9	AFR										21500000	4.0946	O. sativa indica
IRIS_313-11102	GSE9	AFR										21550000	4.12539	O. sativa indica
IRIS_313-11103	GSE9	AFR										21600000	2	O. sativa indica
IRIS_313-11104	GSE9	AFR										21650000	3.97779	O. sativa indica
IRIS_313-11105	GSE9	AFR										21700000	-0.243297	O. sativa indica
IRIS_313-11106	GSE9	AFR										21750000	1.16794	O. sativa indica
IRIS_313-11109	GSE9	AFR										21800000	0.104703	O. sativa indica
IRIS_313-11117	GSE9	SEA										21850000	0.355615	O. sativa indica
IRIS_313-11121	GSE9	AFR										21900000	-0.264175	O. sativa indica
IRIS_313-11127	GSE9	SEA										21950000	-0.68611	O. sativa indica
IRIS_313-11155	GSE9	SAS										22000000	-1.24383	O. sativa indica
IRIS_313-11159	GSE9	AFR										22050000	-1.55737	O. sativa indica
IRIS_313-11161	GSE9	AFR										22100000	1.1296	O. sativa indica
IRIS_313-11183	GSE9	SEA										22150000	0.552318	O. sativa indica
IRIS_313-11195	GSE9	SEA										22200000	2.23951	O. sativa indica
IRIS_313-11198	GSE9	SAS										22250000	2.36913	O. sativa indica
IRIS_313-11201	GSE9	EAS										22300000	0.232053	O. sativa indica
IRIS_313-11202	GSE9	EAS										22350000	3.89103	O. sativa indica
IRIS_313-11238	GSE9	AME										22400000	2.73217	O. sativa indica
IRIS_313-11246	GSE9	EAS										22450000	1.31464	O. sativa indica
IRIS_313-11248	GSE9	SEA										22500000	2.07222	O. sativa indica
IRIS_313-11311	GSE9	SEA										22550000	1.84107	O. sativa indica
IRIS_313-11313	GSE9	SEA										22600000	1.45585	O. sativa indica
IRIS_313-11328	GSE9	SEA										22650000	0.222569	O. sativa indica
IRIS_313-11329	GSE9	SEA										22700000	-0.459486	O. sativa indica
IRIS_313-11336	GSE9	SEA										22750000	-1.67952	O. sativa indica
IRIS_313-11337	GSE9	SEA										22800000	-1.4636	O. sativa indica
IRIS_313-11340	GSE9	SEA										22850000	-1.34472	O. sativa indica
IRIS_313-11376	GSE9	AFR										22900000	-1.56862	O. sativa indica
IRIS_313-11379	GSE9	SEA										22950000	-1.47132	O. sativa indica
IRIS_313-11396	GSE9	SEA
IRIS_313-11397	GSE9	SEA
IRIS_313-11424	GSE9	SEA
IRIS_313-11426	GSE9	AME
IRIS_313-11427	GSE9	AME
IRIS_313-11428	GSE9	AME
IRIS_313-11434	GSE9	AME
IRIS_313-11464	GSE9	SEA
IRIS_313-11494	GSE9	SAS
IRIS_313-11495	GSE9	SEA
IRIS_313-11498	GSE9	SEA
IRIS_313-11526	GSE9	AFR
IRIS_313-11536	GSE9	EUR
IRIS_313-11539	GSE9	NaN
IRIS_313-11574	GSE9	EAS
IRIS_313-11582	GSE9	EAS
IRIS_313-11651	GSE9	EAS
IRIS_313-11652	GSE9	EAS
IRIS_313-11653	GSE9	EAS
IRIS_313-11658	GSE9	AFR
IRIS_313-11659	GSE9	AFR
IRIS_313-11660	GSE9	AFR
IRIS_313-11672	GSE9	SAS
IRIS_313-11755	GSE9	AFR
IRIS_313-11800	GSE9	EAS
IRIS_313-11831	GSE9	SEA
IRIS_313-11845	GSE9	SEA
IRIS_313-11875	GSE9	EAS
IRIS_313-11890	GSE9	EAS
IRIS_313-11892	GSE9	SEA
IRIS_313-11897	GSE9	SEA
IRIS_313-11900	GSE9	SEA
IRIS_313-11903	GSE9	SEA
IRIS_313-11906	GSE9	SEA
IRIS_313-11907	GSE9	SEA
IRIS_313-11908	GSE9	EAS
IRIS_313-11913	GSE9	SEA
IRIS_313-11915	GSE9	AFR
IRIS_313-11922	GSE9	SEA
IRIS_313-11923	GSE9	SEA
IRIS_313-11924	GSE9	SEA
IRIS_313-11926	GSE9	SEA
IRIS_313-11928	GSE9	SEA
IRIS_313-11929	GSE9	SEA
IRIS_313-11931	GSE9	EAS
IRIS_313-11946	GSE9	AFR
IRIS_313-11970	GSE9	SEA
IRIS_313-11971	GSE9	SEA
IRIS_313-11973	GSE9	EAS
IRIS_313-11981	GSE9	EAS
IRIS_313-11984	GSE9	SEA
IRIS_313-11994	GSE9	SEA
IRIS_313-11995	GSE9	SEA
IRIS_313-12003	GSE9	EAS
IRIS_313-12006	GSE9	SEA
IRIS_313-12018	GSE9	AFR
IRIS_313-12021	GSE9	AFR
IRIS_313-12029	GSE9	SEA
IRIS_313-12031	GSE9	SEA
IRIS_313-12045	GSE9	SEA
IRIS_313-12051	GSE9	SEA
IRIS_313-12054	GSE9	EAS
IRIS_313-12059	GSE9	EAS
IRIS_313-12061	GSE9	EAS
IRIS_313-12063	GSE9	SEA
IRIS_313-12068	GSE9	SEA
IRIS_313-12069	GSE9	SEA
IRIS_313-12070	GSE9	SEA
IRIS_313-12071	GSE9	SEA
IRIS_313-12073	GSE9	SEA
IRIS_313-12076	GSE9	SEA
IRIS_313-12077	GSE9	SEA
IRIS_313-12108	GSE9	SEA
IRIS_313-12129	GSE9	SEA
IRIS_313-12134	GSE9	SEA
IRIS_313-12144	GSE9	SEA
IRIS_313-12200	GSE9	SEA
IRIS_313-12217	GSE9	EAS
IRIS_313-12226	GSE9	SEA
IRIS_313-12227	GSE9	SEA
IRIS_313-12228	GSE9	SEA
IRIS_313-12241	GSE9	SEA
IRIS_313-12242	GSE9	SEA
IRIS_313-12244	GSE9	SEA
IRIS_313-12252	GSE9	SEA
IRIS_313-12254	GSE9	SEA
IRIS_313-12257	GSE9	SEA
IRIS_313-12258	GSE9	SEA
IRIS_313-12262	GSE9	SEA
IRIS_313-12265	GSE9	SEA
IRIS_313-12266	GSE9	SEA
IRIS_313-12271	GSE9	SEA
IRIS_313-12272	GSE9	SEA
IRIS_313-12279	GSE9	AFR
IRIS_313-12281	GSE9	AFR
IRIS_313-12285	GSE9	SEA
IRIS_313-12289	GSE9	SEA
IRIS_313-12299	gse9	SEA
IRIS_313-12307	GSE9	SEA
IRIS_313-12311	GSE9	SEA
IRIS_313-12312	GSE9	SEA
IRIS_313-12313	GSE9	SEA
IRIS_313-12321	GSE9	SEA
IRIS_313-12322	GSE9	SEA
IRIS_313-12323	GSE9	SEA
IRIS_313-12324	GSE9	SEA
IRIS_313-12330	GSE9	SEA
IRIS_313-12332	GSE9	SEA
IRIS_313-12336	GSE9	SEA
IRIS_313-12337	GSE9	SEA
IRIS_313-12340	GSE9	SEA
IRIS_313-12341	GSE9	SEA
IRIS_313-12342	GSE9	SEA
IRIS_313-12344	GSE9	SEA
IRIS_313-12345	gse9	SEA
IRIS_313-12346	GSE9	SEA
IRIS_313-12347	GSE9	SEA
IRIS_313-12348	GSE9	SEA
IRIS_313-12349	GSE9	SEA
IRIS_313-12350	GSE9	SEA
IRIS_313-12351	GSE9	SEA
IRIS_313-12352	GSE9	SEA
IRIS_313-12353	GSE9	SEA
IRIS_313-15904	GSE9	EAS
IRIS_313-15905	GSE9	AFR
IRIS_313-15907	GSE9	AME
IRIS_313-7838	GSE9	AFR
IRIS_313-7856	GSE9	SEA
IRIS_313-7859	GSE9	AFR
IRIS_313-7868	GSE9	AME
IRIS_313-7876	GSE9	SEA
IRIS_313-7883	GSE9	SEA
IRIS_313-7885	GSE9	SEA
IRIS_313-7902	GSE9	SEA
IRIS_313-7912	GSE9	AFR
IRIS_313-7914	GSE9	AFR
IRIS_313-7922	GSE9	AME
IRIS_313-7959	GSE9	AFR
IRIS_313-7992	GSE9	AFR
IRIS_313-7993	GSE9	AFR
IRIS_313-7994	GSE9	AFR
IRIS_313-8003	GSE9	SEA
IRIS_313-8010	GSE9	SEA
IRIS_313-8011	GSE9	SEA
IRIS_313-8024	GSE9	EUR
IRIS_313-8025	GSE9	EUR
IRIS_313-8026	GSE9	EUR
IRIS_313-8032	GSE9	EUR
IRIS_313-8033	GSE9	EUR
IRIS_313-8039	GSE9	EUR
IRIS_313-8044	GSE9	EUR
IRIS_313-8046	GSE9	EUR
IRIS_313-8050	GSE9	EUR
IRIS_313-8052	GSE9	EUR
IRIS_313-8057	GSE9	AME
IRIS_313-8058	GSE9	AME
IRIS_313-8060	GSE9	AME
IRIS_313-8061	GSE9	AME
IRIS_313-8062	GSE9	AME
IRIS_313-8064	gse9	AME
IRIS_313-8065	GSE9	EUR
IRIS_313-8066	GSE9	EUR
IRIS_313-8072	GSE9	AME
IRIS_313-8074	GSE9	OCE
IRIS_313-8075	GSE9	OCE
IRIS_313-8076	GSE9	OCE
IRIS_313-8084	GSE9	EUR
IRIS_313-8085	GSE9	EUR
IRIS_313-8087	GSE9	EUR
IRIS_313-8090	GSE9	EUR
IRIS_313-8095	GSE9	EUR
IRIS_313-8096	GSE9	EUR
IRIS_313-8097	GSE9	EUR
IRIS_313-8099	GSE9	EUR
IRIS_313-8102	GSE9	AME
IRIS_313-8105	GSE9	AME
IRIS_313-8109	GSE9	EUR
IRIS_313-8111	GSE9	EUR
IRIS_313-8112	GSE9	EUR
IRIS_313-8113	GSE9	EUR
IRIS_313-8114	GSE9	EUR
IRIS_313-8118	GSE9	EUR
IRIS_313-8119	GSE9	EUR
IRIS_313-8123	GSE9	EUR
IRIS_313-8126	GSE9	EUR
IRIS_313-8127	GSE9	EUR
IRIS_313-8129	GSE9	EUR
IRIS_313-8132	GSE9	EUR
IRIS_313-8134	GSE9	EUR
IRIS_313-8135	GSE9	EUR
IRIS_313-8136	GSE9	EUR
IRIS_313-8138	GSE9	EUR
IRIS_313-8140	GSE9	EAS
IRIS_313-8141	GSE9	OCE
IRIS_313-8142	GSE9	EUR
IRIS_313-8145	GSE9	EUR
IRIS_313-8148	GSE9	EUR
IRIS_313-8149	GSE9	EUR
IRIS_313-8151	GSE9	EUR
IRIS_313-8160	GSE9	AME
IRIS_313-8164	GSE9	OCE
IRIS_313-8165	GSE9	WEU
IRIS_313-8171	GSE9	EUR
IRIS_313-8173	GSE9	AME
IRIS_313-8180	GSE9	AME
IRIS_313-8183	GSE9	AME
IRIS_313-8186	GSE9	AME
IRIS_313-8192	GSE9	AME
IRIS_313-8193	GSE9	AME
IRIS_313-8200	GSE9	EUR
IRIS_313-8202	GSE9	AME
IRIS_313-8208	GSE9	EUR
IRIS_313-8209	GSE9	EUR
IRIS_313-8213	GSE9	WEU
IRIS_313-8217	GSE9	AFR
IRIS_313-8279	GSE9	SEA
IRIS_313-8285	gse9	AME
IRIS_313-8323	GSE9	AME
IRIS_313-8339	GSE9	AME
IRIS_313-8356	GSE9	SEA
IRIS_313-8381	GSE9	SEA
IRIS_313-8387	GSE9	EAS
IRIS_313-8399	GSE9	WEU
IRIS_313-8400	GSE9	EAS
IRIS_313-8431	GSE9	SEA
IRIS_313-8434	GSE9	AME
IRIS_313-8436	GSE9	SEA
IRIS_313-8439	GSE9	SEA
IRIS_313-8481	GSE9	EAS
IRIS_313-8486	GSE9	SAS
IRIS_313-8523	GSE9	AFR
IRIS_313-8565	GSE9	SEA
IRIS_313-8572	GSE9	SEA
IRIS_313-8578	GSE9	SEA
IRIS_313-8580	GSE9	SEA
IRIS_313-8594	GSE9	SEA
IRIS_313-8599	GSE9	SEA
IRIS_313-8626	GSE9	SEA
IRIS_313-8627	GSE9	AME
IRIS_313-8637	GSE9	SAS
IRIS_313-8665	GSE9	AME
IRIS_313-8687	GSE9	AFR
IRIS_313-8694	GSE9	AME
IRIS_313-8755	GSE9	EAS
IRIS_313-8768	GSE9	AFR
IRIS_313-8769	GSE9	AFR
IRIS_313-8778	GSE9	AME
IRIS_313-8815	GSE9	SAS
IRIS_313-8856	GSE9	AME
IRIS_313-8857	GSE9	SAS
IRIS_313-8865	GSE9	SEA
IRIS_313-8876	GSE9	WEU
IRIS_313-8884	GSE9	SEA
IRIS_313-8890	GSE9	WEU
IRIS_313-8894	GSE9	SEA
IRIS_313-8927	GSE9	EAS
IRIS_313-8955	GSE9	SEA
IRIS_313-8976	GSE9	AME
IRIS_313-9002	GSE9	EAS
IRIS_313-9048	GSE9	SAS
IRIS_313-9050	GSE9	SEA
IRIS_313-9081	GSE9	EAS
IRIS_313-9129	GSE9	SEA
IRIS_313-9228	GSE9	EAS
IRIS_313-9239	GSE9	SEA
IRIS_313-9267	GSE9	AME
IRIS_313-9297	GSE9	AFR
IRIS_313-9301	GSE9	SEA
IRIS_313-9346	GSE9	EAS
IRIS_313-9375	GSE9	SEA
IRIS_313-9379	GSE9	EAS
IRIS_313-9389	GSE9	SEA
IRIS_313-9405	GSE9	SEA
IRIS_313-9410	GSE9	AME
IRIS_313-9423	GSE9	SEA
IRIS_313-9438	gse9	EAS
IRIS_313-9452	GSE9	AME
IRIS_313-9463	GSE9	AME
IRIS_313-9468	GSE9	EAS
IRIS_313-9470	GSE9	SEA
IRIS_313-9491	GSE9	AME
IRIS_313-9519	GSE9	AME
IRIS_313-9529	GSE9	SAS
IRIS_313-9539	GSE9	AME
IRIS_313-9550	GSE9	AME
IRIS_313-9568	GSE9	SEA
IRIS_313-9616	GSE9	SEA
IRIS_313-9691	GSE9	SEA
IRIS_313-9698	GSE9	EAS
IRIS_313-9701	GSE9	EAS
IRIS_313-9702	GSE9	EAS
IRIS_313-9703	GSE9	EAS
IRIS_313-9724	GSE9	EAS
IRIS_313-9725	GSE9	EAS
IRIS_313-9742	GSE9	AFR
IRIS_313-9745	GSE9	AFR
IRIS_313-9759	GSE9	EUR
IRIS_313-9769	GSE9	EAS
IRIS_313-9770	GSE9	EUR
IRIS_313-9771	GSE9	EUR
IRIS_313-9782	GSE9	AME
IRIS_313-9789	GSE9	EAS
IRIS_313-9790	GSE9	AME
IRIS_313-9800	GSE9	EAS
IRIS_313-9811	GSE9	EUR
IRIS_313-9813	GSE9	EUR
IRIS_313-9838	GSE9	OCE
IRIS_313-9839	GSE9	EUR
IRIS_313-9851	GSE9	AME
IRIS_313-9880	GSE9	EUR
IRIS_313-9884	GSE9	EAS
IRIS_313-9886	GSE9	EAS
IRIS_313-9887	GSE9	EAS
IRIS_313-9890	GSE9	EAS
IRIS_313-9891	GSE9	EAS
IRIS_313-9897	GSE9	SEA
IRIS_313-9928	GSE9	SEA
IRIS_313-9929	GSE9	SEA
IRIS_313-9961	GSE9	EUR
IRIS_313-9964	GSE9	EUR
IRIS_313-9974	GSE9	EAS
IRIS_313-9995	GSE9	EAS
IRIS_313-9996	GSE9	EAS

## Sheet: Sup-fig. 1
Sup-fig.1
Grain shape of 131 indica and 158 japonica varieties
Sample name	GL	GW	Subspecies
Chuanhui687	9.1	2.2	Indica
Mianhui501	9.6	2.7	Indica
Mianhui3728	10.8	2.9	Indica
Mianhui9939	10.6	2.7	Indica
Mianhui523	9.8	2.7	Indica
Mianhui146	9.8	2.7	Indica
V20B	10.4	3.1	Indica
Jinhui3724	9	2.6	Indica
Mianhui725	10.6	2.8	Indica
Yahuahui1431	9.7	2.8	Indica
R8006	10.7	2.7	Indica
Huazhan	9.6	2.5	Indica
Minghui78	10.2	2.7	Indica
Minghui69	10.9	2.5	Indica
Minghui86	10.4	2.8	Indica
Zhongjiang6280	9.1	2.7	Indica
Yanhui469	9.7	2.7	Indica
Kang559	8.5	3	Indica
Guangkang13B	9.6	3	Indica
98J65	9.7	2.7	Indica
R1310	9.5	2.9	Indica
R1307	9.9	2.3	Indica
R609	9.6	3	Indica
R711	10.3	2.9	Indica
R411	10.8	2.7	Indica
R542	10	3	Indica
R332	9.1	2.8	Indica
II-32B	8	3	Indica
T136	8.7	3	Indica
R814	9.6	2.9	Indica
R507	9.6	2.6	Indica
R902	9.1	2.9	Indica
R153	9.8	2.6	Indica
FengyuanB	10.3	2.7	Indica
903B	9.1	2.5	Indica
SuifengB	8.6	2.7	Indica
WufengB	8.9	2.7	Indica
YuefengB	10.6	2.3	Indica
TianfengB	9.2	2.7	Indica
Zhenshan97B	8.4	3.1	Indica
Gang16B	8.5	2.9	Indica
Yixiang1B	10.2	2.8	Indica
Q15B	10	2.5	Indica
K22B	9.6	2.8	Indica
IR24	9.6	2.6	Indica
K18B	9.7	2.8	Indica
Lagrue	9.1	2.5	Indica
Cpslo17	7.8	2.3	Indica
BaL	9.2	2.5	Indica
BG90-2	8.7	2.7	Indica
Jaya	9.9	2.6	Indica
Basmati	10.1	2.4	Indica
Digu	8.3	2.9	Indica
Jiangxi1587	8.8	2.7	Indica
Zhonghan209	9.9	2.5	Indica
Zhonghan221	8.5	2.5	Indica
Baxiludao	9.3	3	Indica
ChuanguB	9.1	2.5	Indica
XieB	9.8	2.7	Indica
Taixianggeng	8.4	2.7	Indica
LuzhouzaoB	9.2	2.5	Indica
Yuejingsimiao2	9	2.3	Indica
Guangchao123	9.8	2.2	Indica
Sanhuangzhan2	7.8	2.2	Indica
Jiafuzhan	11.2	2.4	Indica
Luxiang618B	10.2	2.5	Indica
Huagengxian74	8.5	2.5	Indica
Wushansimiao	9.7	2.3	Indica
Huarun2	9.8	2.3	Indica
Xiangwanxian10	10.4	2.7	Indica
Jiangxisimiao	9.6	2.5	Indica
Nongxiang18	10.8	2.3	Indica
Zhongjian2	9.8	2.4	Indica
K17B	9.2	2.9	Indica
Qimiaoxiang	9.9	2.2	Indica
Luobiao	9.8	2.5	Indica
Gumei4	8	2.8	Indica
Wuronghexian	8.7	2.6	Indica
Yangfuxian2	10	2.7	Indica
Yanxian3021XC122	8.9	2.8	Indica
9311B	9.5	2.8	Indica
Yangdao4	8.9	2.7	Indica
Yangdao1	8.3	2.8	Indica
Xianghui5	9.2	2.6	Indica
Xianghui1	9.7	2.7	Indica
R108	8.9	2.5	Indica
Jiaodianxianhuifuxi	9.3	2.3	Indica
Wenhui689	9.3	2.4	Indica
Peiliangyouci4	8.1	2.7	Indica
R6326	9.5	2.6	Indica
Guangliangyou66	9.2	2.8	Indica
ZhongjiangD208	9.2	2.7	Indica
Yanliangyou88	9.3	2.6	Indica
R938	9.1	2.8	Indica
Yanghui120	9.2	2.9	Indica
R916	10.5	2.7	Indica
R900	8	2.7	Indica
Yuanhui2	8.5	2.8	Indica
R9368	9.3	2.5	Indica
R1128	10.2	2.9	Indica
Nuo608	8.5	2.4	Indica
Xiangzajiaodao	9.5	2.5	Indica
RY1	9.8	2.7	Indica
R167	9.6	2.6	Indica
You1B	8.4	3.2	Indica
9311M	9.2	2.8	Indica
Yangdao6	8.7	2.7	Indica
Yangdao6	9.8	2.7	Indica
Zhenhui832	9.9	2.7	Indica
Yunhui72	8	2.6	Indica
Yunhui290	9.9	2.9	Indica
R130	10	2.6	Indica
R363	9.9	2.5	Indica
EfengB	10	2.1	Indica
R95-2	8.9	2.7	Indica
Shuhui881	10.4	2.6	Indica
Wanhui88	10	2.6	Indica
R702	10.7	2.7	Indica
R907	11.1	2.5	Indica
11CR240	10.5	2.5	Indica
Chenghui727	10.7	2.5	Indica
ChuanR838	9.5	2.8	Indica
Wujin5B	9.8	2.6	Indica
ChuanR527	11.5	2.9	Indica
Luhui17	9.7	2.8	Indica
Luhui926	9.7	2.6	Indica
Duohui57	10.7	2.7	Indica
Neiduohui1	9.2	2.6	Indica
Duoxi1	9.3	2.8	Indica
Neihui99-14	9.8	2.6	Indica
Jin23B	9.6	2.7	Indica
Shengdao15	7.2	3.3	Japonica
Nantongzinuo	7.4	3.5	Japonica
Tonggeng981	7.8	3.4	Japonica
Changgeng09-5	7.3	3.5	Japonica
Changnonggeng5	7.1	3.3	Japonica
Changnonggeng4	7.6	3.5	Japonica
9363	7.5	3.5	Japonica
R130	7	3.5	Japonica
R109	7.1	3.4	Japonica
Suxianggeng2	6.9	3	Japonica
Liangeng6	7.1	3	Japonica
Suxianggeng1	7.2	3.6	Japonica
Dahuaxiangnuo	6.4	3.8	Japonica
Huageng7	6.8	3.6	Japonica
Huageng6	6.8	3	Japonica
Huageng5	6.9	3.3	Japonica
Huageng2	7	3.4	Japonica
Sidao12	6.4	3.1	Japonica
Sidao11	7	3.5	Japonica
Sidao785	7.7	3.5	Japonica
Liangeng4	6.9	3.2	Japonica
Yinyu2239	7.4	3.3	Japonica
Yinyu2084	7.5	3.2	Japonica
Yuncunruanmi	6.7	3.5	Japonica
Ruanyu2	7.5	3.4	Japonica
Wuyugeng20	7.5	3.5	Japonica
Wuyugeng16	7.5	3.2	Japonica
Wuyugeng3	7	3.4	Japonica
Wuyugeng2	7.1	3.5	Japonica
Wugeng15	7.7	3.5	Japonica
Zhongdao1	6.7	3.5	Japonica
Wuxiang14	7.3	3.6	Japonica
Wuyungeng29	6.8	3.4	Japonica
Wuyungeng24	6.6	3.5	Japonica
Wuyungeng22	7.5	3.4	Japonica
Wuyungeng21	7.5	3.5	Japonica
Xudao8	6.6	3.5	Japonica
Nangeng41	7.4	3.5	Japonica
Nangeng49	7.3	3.5	Japonica
Nangeng46	6.9	3.5	Japonica
Ning9108	6.7	3.5	Japonica
Ninggeng4	7.5	3.4	Japonica
Xudao7	6.8	3.2	Japonica
Ninggeng1	7.2	3.5	Japonica
Zhendao15	8.1	3.4	Japonica
Zhendao11	7.2	3.2	Japonica
Zhen9424	7.1	3.6	Japonica
Zhendao88	6.9	3.3	Japonica
Yangfugeng8	7.5	3.5	Japonica
Yangfugeng7	7.1	3.4	Japonica
Xudao6	6.6	3.5	Japonica
Yanggeng687	7.3	2.9	Japonica
Yanggeng806	7.7	3.4	Japonica
Yanggeng4227	7.6	3.6	Japonica
Xianggeng49	7.3	3.5	Japonica
Yanggeng805	6.9	3.6	Japonica
Yandao60	7	3.5	Japonica
Yandao9	7.4	3.4	Japonica
Xudao5	7.5	3.3	Japonica
Yandao8	6.9	3.3	Japonica
Yandao815	7.4	3.3	Japonica
Yangeng11	6.9	3.3	Japonica
Yangeng10	6.7	3.6	Japonica
Yangeng9	7.6	3.5	Japonica
Yangeng7	6.9	3.1	Japonica
Yangeng6	6.6	3.3	Japonica
Yanxuan2	6.7	3.5	Japonica
Huaidao15	7.9	3.7	Japonica
Huaidao14	7.6	3.5	Japonica
Xudao4	6.8	3.5	Japonica
Taiwan65	6.5	3.3	Japonica
Taiwan50	7.3	3.4	Japonica
Taiwan30	7.5	3.4	Japonica
Xianghui628	7	3.7	Japonica
Donghaibukangtiao	6.7	3.3	Japonica
ribenqing	7.1	3.2	Japonica
Tai0206	7.2	3.5	Japonica
Yugeng6	6.8	3.2	Japonica
Tiegeng7	7	3.3	Japonica
Jinyuan45	6.7	3	Japonica
Tianjin28-1	7	3.1	Japonica
Jindao253	6.7	3.3	Japonica
Jigeng80	6.8	3.1	Japonica
Liaoyuan31-1	7.6	3.2	Japonica
Ninggeng41	7.1	3.2	Japonica
Huainuo12	7.3	3.5	Japonica
Ninggeng37	7	3.2	Japonica
Ninggeng36	8.5	3.3	Japonica
R972	7.2	3.2	Japonica
Changshu-6-85	7.6	3.1	Japonica
Jia09-90	7.1	3.5	Japonica
Dangeng06-8	7.4	3.5	Japonica
Ninggeng35	7	3.2	Japonica
Huaidao11	7.8	3.4	Japonica
Ninggeng28	7.1	3.4	Japonica
Longgeng26	6.8	3.3	Japonica
Longgeng25	6.5	3.2	Japonica
Longgeng05-191	6.6	3.1	Japonica
Changbai16	6.9	3.2	Japonica
Jigeng88	6.8	3.2	Japonica
Jigeng83	7.1	3.3	Japonica
Yangeng5	6.7	3.3	Japonica
Jin9540	7.9	3.1	Japonica
Zhonghan502	8.6	3.6	Japonica
Han287	8	3.1	Japonica
Xuhan29	7.4	3.1	Japonica
Luodao998	7.5	3.5	Japonica
Huaidao5	7.4	3.5	Japonica
Zhenghan8	8	3.6	Japonica
Zhenggeng2	8.3	3.5	Japonica
R041	7.8	3.6	Japonica
C9083	8.1	3.3	Japonica
Zhongchao123	7.5	3.6	Japonica
R162	6.4	3.3	Japonica
Liangeng11	7.5	3.4	Japonica
Shenshi3	7.3	3.4	Japonica
Jinfeng	7.5	3	Japonica
Jinnongfeng	8	3.1	Japonica
Baonong34	7.7	3.4	Japonica
Qingjiao307	7.1	3.2	Japonica
Lugeng312	7.7	3.2	Japonica
Yongzhi19	7	3.5	Japonica
Yonggeng05-8	7.1	3.5	Japonica
You I	7.3	3.6	Japonica
Liangeng10	7.4	3.2	Japonica
Chunjiang1	7.3	3.2	Japonica
Jiahua1	7.1	3.3	Japonica
Jia02147	7.1	3	Japonica
Jia0433	7.2	3.5	Japonica
Bing03123	7.3	3.3	Japonica
Bing03123	7.4	3.4	Japonica
Bing8979	7	3.4	Japonica
Jia33	7	3.6	Japonica
Xiushui128	7.1	3.2	Japonica
Xiushui137	7.5	3.4	Japonica
Liangeng9	7.3	3.2	Japonica
Xiushui123	7.3	3.5	Japonica
Xiushui114	7	3.3	Japonica
Xiushui09	6.7	3.3	Japonica
Xiushui08	7.3	3.4	Japonica
Xiushui05	7.2	3.3	Japonica
Lianjiageng1	6.9	3.5	Japonica
Suxiu10	6.8	3	Japonica
Jindao263	7	3.4	Japonica
Jindao1007	6.6	3.3	Japonica
Liangeng8	7.5	3.5	Japonica
Xindao29	7.3	3.5	Japonica
Xindao20	7.7	3.7	Japonica
Zhengdao18	7	3.5	Japonica
Lindao18	7.2	3.5	Japonica
Lindao17	7.5	3.5	Japonica
Lindao16	7	3.6	Japonica
Daliang203	7.6	3.4	Japonica
Yangguang600	7	3.6	Japonica
Yangguang200	7.1	3.4	Japonica
Shengdao16	7.1	3.3	Japonica
Liangeng7	7	3	Japonica
Xudao3	7	3.3	Japonica

## Sheet: Sup-fig. 3
Sup-Fig. 3a
Relative expression level (Panicle)
	I			II			III			IV			V			VI			VII			VIII			IX			X			XI			XII			XIII			XIV			XV
Yangfugeng8	0.0122111	0.0136977	0.0127401	0.0141159	0.0126531	0.0116795	0.000310202	0.000330027	0.000375599	0.0018209	0.00180779	0.000756788	0.0034479	0.00378216	0.00401046	0.00253988	0.00267273	0.00277889	0.00249358	0.00407479	0.00249503	0.000158995	0.00019651	0.000110182	2.56235e-06	4.01503e-06	4.54332e-06	0.000367143	0.000292428	0.000318348	0.00365896	0.00342941	0.00294437	0.0146358	0.0137176	0.0117775	0.00434931	0.00523015	0.00547645	0.000123282	0.000122963	0.000128685	0.000193024	0.000196999	0.000169526
Ninggeng1	0.0180264	0.0202028	0.0209507	0.0209931	0.0182829	0.0201477	0.000354585	0.000232981	0.000246833	0.00288205	0.00314248	0.00206806	0.0085704	0.00894611	0.0102592	0.00257103	0.00265359	0.00397746	0.00507411	0.00436381	0.00553419	0.000704148	0.000678817	0.000834428	3.14673e-05	2.41806e-05	2.89572e-05	0.000789205	0.000881576	0.00105458	0.00527715	0.00522326	0.00472323	0.00749386	0.00805305	0.00856435	0.00158593	0.0027386	0.00184323	8.92608e-05	9.42694e-05	0.000104177	0.00023843	0.00023342	0.00021744
Huageng7	0.0245746	0.0272315	0.0295101	0.018479	0.0185507	0.018316	0.000811476	0.000840176	0.000833522	0.0009517	0.000881546	0.00133076	0.00349181	0.00415086	0.00416373	0.0024579	0.00259611	0.00252257	0.00105286	0.00119466	0.00118199	0.000299609	0.000308081	0.000123471	4.93238e-06	4.64131e-06	9.50575e-06	0.000107221	0.000111107	0.000136108	0.003454	0.00378213	0.00336334	0.0100755	0.0101448	0.0098463	0.00120724	0.00125751	0.00151529	3.9343e-05	5.48106e-05	6.29868e-05	0.000298929	0.000266756	0.000285249
Zhenghan8	0.015445	0.0105311	0.0128765	0.0137322	0.0137437	0.0138587	0.00056611	0.000621885	0.000542491	0.00098623	0.00101454	0.00118197	0.00585493	0.00710114	0.00716632	0.00170302	0.00186288	0.00198618	0.00217713	0.00276259	0.0025535	0.00039754	0.000316685	0.000379077	4.63361e-05	4.555e-05	4.55293e-05	0.00100126	0.0012259	0.000999602	0.00466745	0.00565221	0.00626574	0.0106621	0.0106169	0.0163362	0.00137963	0.00147378	0.0015157	0.000103831	9.51112e-05	0.000108819	0.000159092	0.000144175	0.000131936
Chuanhui687	0.0311786	0.0242958	0.028199	0.0282129	0.0303672	0.0285727	0.00022171	0.000249154	0.000247856	0.0014554	0.00138316	0.00115277	0.00533693	0.00609802	0.00624938	0.00242083	0.00247031	0.00255675	0.00226385	0.00213559	0.00221296	0.000360061	0.000440778	0.000383507	3.2172e-05	4.1369e-05	7.52605e-05	0.000503279	0.000523082	0.000438779	0.00625453	0.00708648	0.00685898	1.94021e-05	2.00598e-05	1.62334e-05	0.000136084	0.000163716	0.000198104	0.000136084	0.000163716	0.000198104	0.000330407	0.000362971	0.000299695
Huarun2	0.0176161	0.0186204	0.0167945	0.0156267	0.0155519	0.0146982	0.000206941	0.000228568	0.000299606	0.00139575	0.00119684	0.00108405	0.00212305	0.00232708	0.0027096	0.00245212	0.00254565	0.00229082	0.00172135	0.0019922	0.00182494	0.000214903	0.000180472	0.000271423	1.68545e-05	1.49492e-05	1.43707e-05	0.000544058	0.000467905	0.000579479	0.00525632	0.00466162	0.00469304	1.92265e-05	2.61199e-05	3.7213e-05	0.000832841	0.000747295	0.000750105	2.8388e-05	3.07631e-05	3.5684e-05	9.59576e-05	0.000112405	9.91719e-05
Wushansimiao	0.0160357	0.0141252	0.014208	0.0177626	0.0172983	0.0169988	0.000466283	0.000331964	0.000559698	0.000740656	0.00118748	0.000828904	0.00460417	0.00443158	0.00553766	0.00143815	0.00211917	0.00193285	0.000322926	0.000243062	0.000270063	0.000324248	0.000360801	0.000328399	8.66933e-05	7.38278e-05	0.000104283	0.00049231	0.000482737	0.000425972	0.00207912	0.00231457	0.00258341	4.2943e-07	4.12987e-07	4.21128e-07	0.00127392	0.00150556	0.00137608	7.65251e-05	5.28951e-05	4.49413e-05	0.000205389	0.000169131	0.000159703
Basmati	0.00715453	0.00807961	0.00947118	0.00949074	0.0117989	0.00896028	0.000393257	0.000335568	0.000414446	0.00117437	0.000925832	0.00149853	0.00133827	0.00164841	0.00122565	0.00145755	0.00113899	0.00143292	0.000328947	0.000243762	0.00034325	0.000501125	0.000593624	0.000433332	6.30429e-05	5.35337e-05	7.35622e-05	0.000395452	0.000270345	0.000329452	0.00123417	0.00169255	0.00136757	3.22457e-05	5.25931e-05	6.57687e-05	0.000259774	0.00040592	0.000326136	6.49436e-05	0.00010148	8.15339e-05	0.00027526	0.000278446	0.000234774
Sup-Fig. 3b
Relative expression level (stem)
	I			II			III			IV			V			VI			VII			VIII			IX			X			XI			XII			XIII			XIV			XV
Yangfugeng8	0.0129926	0.0127438	0.0137428	0.0406026	0.0370236	0.037357	0.00376342	0.00319669	0.00317953	0.00100867	0.000970517	0.000850615	0.00927209	0.0064618	0.00831997	0.00031375	0.000351419	0.000324852	0.00528301	0.00539416	0.00474556	0.00070247	0.000411523	0.000406119	0.000541109	0.000482032	0.000561196	0.000701552	0.000440497	0.000437264	0.00290106	0.00341765	0.00312903	0.000337442	0.00036627	0.00046758	0.00306293	0.0035125	0.00397101	0.000205206	0.00025231	0.00020971	2.75082e-05	2.42729e-05	3.08595e-05
Ninggeng1	0.0128522	0.0127976	0.0157735	0.0451652	0.0460804	0.0475623	0.00189916	0.00158429	0.0018736	0.000690856	0.000638029	0.000876142	0.00636664	0.00642175	0.00762856	0.000408845	0.000357926	0.00045505	0.0015105	0.00144392	0.00108525	0.000393978	0.000397258	0.000339727	0.000103773	0.000103103	9.94961e-05	0.000197846	0.000214088	0.000236181	0.00127371	0.0010551	0.00150266	0.000368491	0.00032871	0.000301964	0.00543564	0.00562044	0.00641697	0.000116988	0.000128785	0.000152032	2.85692e-05	3.0211e-05	2.72602e-05
Huageng7	0.0156455	0.017565	0.0179088	0.0288723	0.0270331	0.0304194	0.00335282	0.00402568	0.00389008	0.000652128	0.000548961	0.000750214	0.00444301	0.00452522	0.00434014	0.00037983	0.000351363	0.000353369	0.00297434	0.00307783	0.00288503	0.000753394	0.000583816	0.000537887	0.000192304	0.00023876	0.000170895	0.000128103	8.05301e-05	0.00011812	0.00176998	0.00159714	0.00166088	0.000500314	0.000436078	0.000545396	0.00733794	0.00860538	0.00851178	0.000184971	0.000207497	0.000228856	6.92083e-05	6.9042e-05	5.82056e-05
Zhenghan8	0.0090853	0.0110558	0.0102481	0.0211267	0.0202393	0.0190032	0.00336659	0.00304041	0.00348876	0.000875283	0.000797797	0.000725338	0.00562766	0.00580271	0.00548957	0.000126458	0.000133375	0.000158137	0.00263225	0.00291634	0.00278317	0.00119181	0.00131653	0.000921369	0.000122934	0.000124669	0.000137829	0.000458216	0.000481142	0.000356813	0.00284909	0.00343645	0.00342435	0.000388744	0.000619066	0.000549704	0.00931675	0.00898344	0.0100384	0.000164616	0.000163573	0.000171734	4.26705e-05	4.71436e-05	3.78488e-05
Chuanhui687	0.013191	0.0123285	0.0152959	0.0554083	0.0588962	0.0438201	3.83843e-05	3.53314e-05	4.43021e-05	0.000213997	0.000176737	0.000209411	0.00387425	0.00360385	0.00303393	0.000723341	0.00052113	0.00065548	0.000426352	0.00043081	0.000515312	0.000365308	0.000471964	0.000540932	0.000211982	0.000289151	0.000270466	0.000176556	0.000184734	0.000249088	0.00224003	0.00218896	0.00199184	6.85604e-05	4.67156e-05	7.16949e-05	0.00609483	0.00500552	0.00624728	0.000182344	0.000137121	0.000182498	7.73876e-05	6.35416e-05	6.50663e-05
Huarun2	0.0114541	0.0162624	0.0174932	0.0447257	0.0458035	0.0395723	1.34311e-05	1.35627e-05	1.71486e-05	0.000431288	0.000310496	0.000323473	0.00238694	0.00286211	0.00325061	0.000512455	0.000573567	0.000705023	0.00108145	0.00095018	0.00116173	0.000362312	0.000443995	0.000429794	0.000179458	0.000154076	0.000175236	0.000117193	0.000119243	0.000131338	0.00201935	0.00220418	0.00200874	9.40333e-05	8.97289e-05	9.82517e-05	0.00565174	0.00644451	0.006551	0.000179458	0.000170499	0.000199926	3.42533e-05	3.09288e-05	3.55404e-05
Wushansimiao	0.0170469	0.016253	0.0177461	0.0259202	0.0306983	0.0336954	4.40344e-05	4.17557e-05	3.09656e-05	0.000549655	0.000698054	0.000526042	0.00627286	0.00521369	0.00735562	0.000421111	0.0005188	0.000454889	0.000868812	0.000632083	0.000656503	0.00168488	0.00125389	0.00165378	0.000344314	0.000309388	0.000319914	0.000276098	0.000352349	0.000269651	0.00154421	0.00123412	0.00172429	6.08259e-05	5.14265e-05	5.56744e-05	0.00398133	0.00410393	0.00490807	0.000182355	0.000197202	0.000165978	6.93221e-05	7.82442e-05	6.46034e-05
Basmati	0.0137458	0.0139739	0.0156199	0.0472441	0.0412654	0.0478327	1.05515e-05	8.46516e-06	1.19167e-05	0.000649391	0.000585833	0.000468618	0.0043564	0.0054175	0.00580862	0.000585505	0.000506796	0.000569846	0.000622646	0.000356482	0.000352697	0.000143915	0.000116267	0.000112382	0.000129991	0.000142979	0.000141667	0.000394436	0.000352956	0.000375437	0.00202369	0.00265294	0.00235221	5.66996e-05	5.06614e-05	4.66003e-05	0.00409303	0.00315247	0.00371888	0.000133207	0.000150359	0.000132103	3.5809e-05	2.67381e-05	3.85825e-05
Sup-Fig. 3c
Relative expression level (leaf)
	I			II			III			IV			V			VI			VII			VIII			IX			X			XI			XII			XIII			XIV			XV
Yangfugeng8	0.240592	0.271418	0.256043	0.21306	0.178645	0.1873	0.241988	0.232109	0.246673	0.110306	0.0753927	0.0914484	0.165885	0.145614	0.212203	0.0113569	0.0109156	0.0113898	0.203358	0.157661	0.178037	0.00563332	0.00501554	0.00442258	0.0535864	0.0640025	0.0580172	0.00555924	0.00690396	0.00617277	0.221389	0.232478	0.214955	0.00412036	0.00415274	0.00485537	0.0669187	0.0671909	0.0919422	0.0685223	0.0759155	0.0635256	0.00185386	0.00215742	0.00172853
Ninggeng1	0.243159	0.283166	0.350539	0.156006	0.107106	0.0899244	0.155911	0.175518	0.154089	0.132141	0.113969	0.0938209	0.190001	0.264889	0.254475	0.0311285	0.0325423	0.0275482	0.175406	0.177626	0.194723	0.00283187	0.00344721	0.00279304	0.0273326	0.032714	0.0247433	0.00432662	0.00320412	0.00406101	0.283195	0.253922	0.249514	0.00621197	0.00682977	0.00737089	0.0200495	0.0198898	0.0218845	0.11606	0.0991704	0.129333	0.00165851	0.00133872	0.00181669
Huageng7	0.193678	0.138766	0.15644	0.0776299	0.0818639	0.0887383	0.105066	0.0927349	0.0955758	0.0369516	0.0506761	0.0474668	0.126263	0.118064	0.144499	0.0169047	0.0186688	0.0213739	0.119763	0.119718	0.120568	0.00123226	0.00119656	0.000969268	0.0258478	0.0176056	0.0210359	0.00472824	0.00405951	0.00464196	0.208377	0.182844	0.200741	0.0039485	0.0041091	0.00572686	0.0412263	0.0535301	0.0589919	0.0593553	0.0693976	0.0650173	0.00132687	0.00176386	0.00169446
Zhenghan8	0.159291	0.204055	0.203426	0.220305	0.213783	0.211259	0.191195	0.198866	0.148047	0.101499	0.0950352	0.0900801	0.155713	0.15006	0.161604	0.0103788	0.011351	0.0098706	0.118133	0.12344	0.146848	0.00458843	0.00405881	0.00361285	0.0315748	0.0294614	0.0294862	0.00870769	0.00724142	0.00918729	0.247872	0.289565	0.256008	0.00628416	0.00572911	0.00556741	0.0528246	0.0583519	0.0631018	0.0428136	0.0499464	0.0559531	0.00190482	0.00195428	0.00166916
Chuanhui687	0.247657	0.207383	0.247163	0.165732	0.160189	0.14852	0.000569081	0.00054871	0.000725328	0.0384971	0.0447066	0.0354252	0.117235	0.130725	0.135376	0.00122834	0.00183127	0.00112973	0.218104	0.180939	0.158274	0.00374401	0.00448997	0.0035159	0.00191505	0.00136446	0.00168937	0.00341181	0.0026371	0.002633	0.247754	0.227931	0.226622	0.000282841	0.000321539	0.000380694	0.058233	0.0618925	0.0646301	0.117446	0.122105	0.133737	0.00188186	0.00204275	0.00227001
Huarun2	0.150523	0.166065	0.189474	0.174656	0.2155	0.210871	0.000885165	0.00101527	0.00106351	0.0154908	0.0102042	0.0107333	0.0942118	0.0897842	0.0987243	0.00236937	0.00310353	0.00288576	0.0884132	0.0920254	0.140578	0.00496912	0.00551735	0.00620752	0.00738203	0.00723484	0.00603095	0.00120412	0.0018484	0.00143924	0.25057	0.26779	0.220549	0.000523106	0.000427065	0.000367042	0.0288946	0.0252644	0.0271748	0.0405552	0.0386935	0.0431757	0.000904549	0.000992468	0.00114509
Wushansimiao	0.0868721	0.0989735	0.0967278	0.280684	0.294498	0.308119	0.000253797	0.000176788	0.000248192	0.0139087	0.0124438	0.0152628	0.0586531	0.0704975	0.0667928	0.00178178	0.00166918	0.00190465	0.135254	0.127428	0.136355	0.00286021	0.00316301	0.00283548	0.00266724	0.00386396	0.00246148	0.00161276	0.00184459	0.00190413	0.256265	0.250556	0.248939	0.00039494	0.000496757	0.000550772	0.0375184	0.0401545	0.0385085	0.0382928	0.0362637	0.0680974	0.000580868	0.000548472	0.000557032
Basmati	0.111104	0.102416	0.090639	0.395373	0.411554	0.375039	0.000656328	0.000726653	0.00079117	0.0212893	0.0231083	0.023545	0.0527001	0.0490177	0.0624276	0.00167406	0.00188569	0.00214661	0.069872	0.0871751	0.0774414	0.00398059	0.00366329	0.00363193	0.00155371	0.0012933	0.00180508	0.00325365	0.00360446	0.00254622	0.267973	0.271218	0.244503	0.000221459	0.000225355	0.000132316	0.034938	0.0442235	0.0499494	0.0581935	0.0662638	0.0670264	0.000527159	0.000491547	0.000484607

## Sheet: Sup-fig. 5
Sup-Fig. 5
The grain shape of NIP and GSE9 knockout mutants.
	NIP																				NIP-Cas9-1																				NIP-Cas9-2
Grain length	7.516	7.609	7.555	7.496	7.49	7.487	7.48	7.473	7.471	7.469	7.461	7.455	7.453	7.351	7.447	7.441	7.439	7.433	7.429	7.469	7.833	7.724	7.713	7.786	7.681	7.769	7.661	7.66	7.606	7.699	7.591	7.59	7.789	7.578	7.776	7.576	7.751	7.748	7.645	7.736	7.609	7.712	7.727	7.693	7.787	7.676	7.662	7.662	7.644
Grain width	3.299	3.296	3.295	3.293	3.289	3.288	3.287	3.285	3.271	3.27	3.265	3.244	3.227	3.227	3.222	3.262	3.271	3.28	3.269	3.278	3.257	3.262	3.26	3.256	3.241	3.238	3.234	3.225	3.216	3.212	3.201	3.189	3.18	3.166	3.164	3.154	3.147	3.128	3.118	3.117	3.215	3.256	3.255	3.153	3.153	3.249	3.246	3.185	3.143
Grain length/Grain width	2.361	2.35	2.329	2.328	2.293	2.285	2.284	2.314	2.301	2.268	2.278	2.247	2.237	2.266	2.276	2.255	2.254	2.243	2.246	2.259	2.466	2.429	2.427	2.453	2.432	2.461	2.431	2.437	2.427	2.459	2.434	2.443	2.512	2.457	2.521	2.465	2.527	2.541	2.516	2.546	2.398	2.338	2.343	2.472	2.47	2.393	2.391	2.406	2.4
[truncated: 9 more columns]

## Sheet: Sup-fig. 6
Sup-Fig. 6c
Relative expression level of GSE9
ZH11	ZH11-OE-1	ZH11-OE-2
0.021541	4.74376	6.02307
0.015629	5.12496	6.01072
0.017743	5.30748	5.90456
Sup-Fig. 6e
Relative expression level of GSE9
NIP	NIP-OE-1	NIP-OE-2
0.272743	10.4182	38.5009
0.296474	9.03934	32.1369
0.232628	10.8746	32.7195
Sup-Fig. 6i
Grain length
ZH11	7.609	7.603	7.502	7.494	7.484	7.475	7.455	7.371	7.461	7.458	7.357	7.456	7.452	7.442	7.636	7.535	7.433	7.414	7.413
ZH11-OE-1	7.796	7.786	7.682	7.679	7.677	7.669	7.667	7.765	7.648	7.646	7.638	7.531	7.53	7.52	7.603	7.603	7.598
ZH11-OE-2	7.787	7.778	7.776	7.767	7.764	7.664	7.753	7.742	7.792	7.686	7.72	7.817	7.804	7.594	7.689	7.687	7.633
Sup-Fig. 6j
Grain width
ZH11	3.407	3.404	3.402	3.397	3.397	3.389	3.388	3.381	3.379	3.371	3.352	3.336	3.331	3.324	3.31	3.294	3.293	3.292	3.392
ZH11-OE-1	3.475	3.429	3.487	3.449	3.478	3.476	3.465	3.456	3.438	3.434	3.432	3.4	3.39	3.39	3.4	3.41	3.423
ZH11-OE-2	3.487	3.478	3.474	3.463	3.48	3.469	3.464	3.447	3.435	3.431	3.418	3.406	3.406	3.414	3.401	3.41	3.398
Sup-Fig. 6k
Grain length/Grain width
ZH11	2.36	2.33	2.3	2.25	2.24	2.24	2.24	2.26	2.21	2.18	2.24	2.19	2.21	2.21	2.19	2.2	2.19	2.16	2.19
ZH11-OE-1	2.36	2.35	2.34	2.22	2.29	2.25	2.23	2.23	2.23	2.2	2.2	2.17	2.18	2.21	2.2	2.2	2.17
ZH11-OE-2	2.35	2.33	2.3	2.29	2.26	2.24	2.22	2.24	2.23	2.23	2.23	2.18	2.17	2.2	2.2	2.21	2.16
Sup-Fig. 6o
Grain thickness
ZH11	2.33	2.32	2.31	2.3	2.29	2.29	2.28	2.27	2.26	2.26	2.26	2.25	2.25	2.25	2.24	2.22	2.21	2.2	2.2
ZH11-OE-1	2.33	2.32	2.32	2.31	2.3	2.29	2.28	2.27	2.26	2.25	2.24	2.24	2.23	2.22	2.22	2.22	2.22
ZH11-OE-2	2.32	2.31	2.3	2.29	2.28	2.27	2.27	2.26	2.26	2.26	2.25	2.25	2.25	2.24	2.24	2.24	2.22
Sup-Fig. 6p
1,000-grain weight
ZH11	24.41	24.35	24.34	24.42	24.09	24.09	24	23.96	23.9	23.71	23.63	23.33	23.21	23.18	23.36	23.02	22.92	22.86	22.82
ZH11-OE-1	25.14	25.08	26	25.92	24.73	25.57	25.15	26.15	27.13	26.13	24.9	24.98	24.75	25.93	26.64	25.57	26
ZH11-OE-2	27.59	26.52	26.49	26.29	26.21	27.17	26	26.86	25.84	25.74	26.74	25.69	26.43	25.34	27.29	26.14	25.12
Sup-Fig. 6q
Grain yield per plant
ZH11	23.14	22.56	29.69	28.81	28.63	27.42	24.98	24.88	24.78	23.43	22.03	25.28	26.7	26.5	26.3	26.5	26.2	26.2	25.5
ZH11-OE-1	26.42	27.77	25.58	30.33	25.89	29	26.19	25.46	28.07	29.12	28.9	27.56	26.2	25.9	25.4	28.8	28.8	28.41
ZH11-OE-2	29.68	26.41	31.49	26.27	28.27	30.52	29.77	29.26	27.97	27.28	26	26.58	25.97	25.95	29.48	28.17
Sup-Fig. 6l
Grain length
NIP	7.516	7.609	7.555	7.496	7.49	7.487	7.48	7.473	7.471	7.469	7.461	7.455	7.453	7.351	7.447	7.441	7.439	7.433	7.429	7.469
NIP-OE-1	7.612	7.653	7.634	7.593	7.58	7.58	7.564	7.752	7.55	7.547	7.737	7.625	7.503	7.5799	7.6679	7.672	7.566
NIP-OE-2	7.86	7.851	7.851	7.849	7.832	7.816	7.815	7.785	7.773	7.772	7.768	7.754	7.754	7.752	7.74	7.736	7.725	7.715
Sup-Fig. 6m
Grain width
NIP	3.299	3.296	3.295	3.293	3.289	3.288	3.287	3.285	3.271	3.27	3.265	3.244	3.227	3.227	3.222	3.262	3.271	3.28	3.269	3.278
NIP-OE-1	3.321	3.351	3.361	3.401	3.403	3.404	3.338	3.342	3.257	3.225	3.387	3.363	3.434	3.267	3.309	3.328	3.314
NIP-OE-2	3.38	3.329	3.381	3.401	3.34	3.356	3.396	3.355	3.292	3.387	3.282	3.377	3.272	3.269	3.396	3.366	3.405	3.34
Sup-Fig. 6n
Grain length/Grain width
NIP	2.36	2.35	2.33	2.33	2.29	2.29	2.28	2.31	2.3	2.27	2.28	2.25	2.24	2.27	2.28	2.25	2.25	2.24	2.25	2.26
NIP-OE-1	2.34	2.32	2.32	2.32	2.32	2.33	2.29	2.28	2.29	2.28	2.27	2.27	2.29	2.23	2.23	2.21	2.18
NIP-OE-2	2.35	2.33	2.33	2.32	2.31	2.31	2.31	2.3	2.3	2.3	2.27	2.28	2.28	2.25	2.27	2.25	2.24	2.24
Sup-Fig. 6r
Grain thickness
NIP	2.28	2.27	2.27	2.26	2.26	2.25	2.25	2.25	2.23	2.23	2.22	2.22	2.22	2.22	2.22	2.22	2.22	2.21	2.21	2.2
NIP-OE-1	2.28	2.27	2.26	2.25	2.25	2.25	2.24	2.24	2.23	2.23	2.22	2.22	2.22	2.22	2.21	2.21	2.21
NIP-OE-2	2.28	2.28	2.27	2.26	2.25	2.25	2.24	2.23	2.23	2.23	2.22	2.22	2.22	2.22	2.22	2.22	2.21	2.2
Sup-Fig. 6s
1,000-grain weight
NIP	25.45	25.38	25.14	25	24.89	24.82	24.77	24.69	24.68	24.53	24.52	24.05	24	23.9	23.89	23.89	23.72	23.7	23.62	23.43
NIP-OE-1	26.82	26.56	27.19	27.12	26.97	26.9	26.33	26.19	26.18	26	25.93	25.48	25.47	25.93	25.93	25.85	25.77
NIP-OE-2	27.31	26.26	27.12	27.02	26.76	26.7	25.94	25.6	25.97	25.55	25.72	26.1	26.09	26.9	26.85	26.73	26.64	26.29
Sup-Fig. 6t
Grain yield per plant
NIP	26.62	27	26.86	24.17	24.56	25.87	25.37	25.53	24.28	22.97	23.69	21.78	23.97	25.75	24.8	21.86	24.65	27.22	24.29	25.93
NIP-OE-1	28.9	27.8	28.62	27.2	26.97	26.75	26.5	26.2	26.48	26.06	24.9	24.88	24.8	26.8	28.1	24.2	25.13
NIP-OE-2	29.9	28.8	25.4	28.3	29.3	26.1	26	26.9	27.8	26.8	25.6	26.5	27.1	24.9	25.7	26.7	26.6	25.5

## Sheet: Sup-fig. 7
Sup-fig. 7b
Grain length
ZH11	7.7	7.72	8.14	7.72	8.12	7.9	7.24	7.44	7.45	7.54
GSE9pro::GUS-1	7.35	7.71	7.59	8.25	7.66	7.65	7.38	7.73	7.66	8.04
GSE9pro::GUS-2	7.85	7.87	7.68	7.66	7.83	8.1	7.36	7.86	7.31	7.57
Sup-fig. 7c
Grain width
ZH11	3.22	3.37	3.28	3.21	3.24	3.28	3.33	3.2	3.29	3.12
GSE9pro::GUS-1	3.21	3.21	3.32	3.27	3.41	3.31	3.28	3.15	3.2	3.23
GSE9pro::GUS-2	3.27	3.24	3.13	3.22	3.28	3.33	3.12	3.37	3.33	3.23
Sup-fig. 7d
Grain length/Grain width
ZH11	2.39	2.29	2.48	2.4	2.51	2.41	2.17	2.33	2.26	2.42
GSE9pro::GUS-1	2.29	2.4	2.29	2.52	2.25	2.31	2.25	2.45	2.39	2.49
GSE9pro::GUS-2	2.4	2.43	2.45	2.38	2.39	2.43	2.36	2.33	2.2	2.34

[truncated: 12 more sheets: Sup-fig. 9, Sup-fig. 10, Sup-fig. 12, Sup-fig. 13, Sup-fig. 16, Sup-fig. 18, Sup-fig. 20, Sup-fig. 21, Sup-table. 2, Sup-table. 3, Sup-table. 7, Sup-data. 2]
